# Supplementary material for: Identification and functional analysis of a galactosyltransferase capable of cholesterol glycolipid formation in the Lyme disease spirochete Borrelia burgdorferi
Source: PLoS One. 2021 Jun 1;16(6):e0252214. doi: 10.1371/journal.pone.0252214 (PMC8168883; doi:10.1371/journal.pone.0252214)
Supplement: S2 File — (XLSX) [file pone.0252214.s004.xlsx]

## Sheet: NSAF_081919_Magunda_reinj_Ecoli
File S2. Proteins identified by LC-MS/MS
				Normalized Spectral Abundance Factor (NSAF, %)
Identified Proteins (206)	Accession Number	Molecular Weight	Protein Grouping Ambiguity	Band 1: 37 kDa	Band 2: 75 kDa	Band 3: 25 kDa
Outer membrane protein F OS=Escherichia coli (strain K12) GN=ompF PE=1 SV=1	OMPF_ECOLI	39 kDa		12.097	1.1495	0.50209
Glyceraldehyde-3-phosphate dehydrogenase A OS=Escherichia coli (strain K12) GN=gapA PE=1 SV=2	G3P1_ECOLI	36 kDa		8.3518	0.064471	0
ACGal_BBURG Glycosyl transferase BB0572 [Borreliella burgdorferi B31]	Cu|AAC66931|	42 kDa		7.0724	0.83453	0.75139
Outer membrane protein A OS=Escherichia coli (strain K12) GN=ompA PE=1 SV=1	OMPA_ECOLI	37 kDa		6.7203	0.18503	0.18911
Malate dehydrogenase OS=Escherichia coli (strain K12) GN=mdh PE=1 SV=1	MDH_ECOLI	32 kDa		5.2376	0	0
Transaldolase B OS=Escherichia coli (strain K12) GN=talB PE=1 SV=2	TALB_ECOLI	35 kDa		3.7287	0	0
DNA-directed RNA polymerase subunit alpha OS=Escherichia coli (strain K12) GN=rpoA PE=1 SV=1	RPOA_ECOLI	37 kDa		3.2393	0	0
Elongation factor Ts OS=Escherichia coli (strain K12) GN=tsf PE=1 SV=2	EFTS_ECOLI	30 kDa		2.7616	0	0
Galactitol 1-phosphate 5-dehydrogenase OS=Escherichia coli (strain K12) GN=gatD PE=1 SV=1	GATD_ECOLI	37 kDa		2.3148	0	0
Cysteine synthase A OS=Escherichia coli (strain K12) GN=cysK PE=1 SV=2	CYSK_ECOLI	34 kDa		1.9197	0	0
Fructose-1,6-bisphosphatase class 1 OS=Escherichia coli (strain K12) GN=fbp PE=1 SV=1	F16PA_ECOLI	37 kDa		1.8093	0	0
Lactose operon repressor OS=Escherichia coli (strain K12) GN=lacI PE=1 SV=3	LACI_ECOLI	39 kDa		1.7224	0	0
Acetyl-coenzyme A carboxylase carboxyl transferase subunit beta OS=Escherichia coli (strain K12) GN=accD PE=1 SV=1	ACCD_ECOLI	33 kDa		1.721	0	0
PhoH-like protein OS=Escherichia coli (strain K12) GN=ybeZ PE=1 SV=2	PHOL_ECOLI	39 kDa		1.5681	0	0
Acetyl-coenzyme A carboxylase carboxyl transferase subunit alpha OS=Escherichia coli (strain K12) GN=accA PE=1 SV=2	ACCA_ECOLI	35 kDa		1.5186	0	0
Aspartate--ammonia ligase OS=Escherichia coli (strain K12) GN=asnA PE=1 SV=1	ASNA_ECOLI	37 kDa		1.2722	0	0
Rod shape-determining protein MreB OS=Escherichia coli (strain K12) GN=mreB PE=1 SV=1	MREB_ECOLI	37 kDa		1.2657	0	0
Tryptophan--tRNA ligase OS=Escherichia coli (strain K12) GN=trpS PE=1 SV=3	SYW_ECOLI	37 kDa		1.2377	0	0
Modulator of FtsH protease HflC OS=Escherichia coli (strain K12) GN=hflC PE=1 SV=1	HFLC_ECOLI	38 kDa		1.141	0	0
D-lactate dehydrogenase OS=Escherichia coli (strain K12) GN=ldhA PE=1 SV=1	LDHD_ECOLI	37 kDa		1.0994	0	0
Phenylalanine--tRNA ligase alpha subunit OS=Escherichia coli (strain K12) GN=pheS PE=1 SV=2	SYFA_ECOLI	37 kDa		1.0469	0	0
Lipoyl synthase OS=Escherichia coli (strain K12) GN=lipA PE=1 SV=1	LIPA_ECOLI	36 kDa		0.96583	0	0
Thioredoxin reductase OS=Escherichia coli (strain K12) GN=trxB PE=1 SV=2	TRXB_ECOLI	35 kDa		0.90547	0	0
sp|ALBU_BOVIN|	sp|ALBU_BOVIN|	69 kDa		0.90447	9.4923	2.5512
UTP--glucose-1-phosphate uridylyltransferase OS=Escherichia coli (strain K12) GN=galU PE=1 SV=2	GALU_ECOLI	33 kDa		0.83411	0	0
sp|K2C1_HUMAN|	sp|K2C1_HUMAN|	66 kDa	Yes	0.8237	0.2821	1.1194
Fructose-bisphosphate aldolase class 1 OS=Escherichia coli (strain K12) GN=fbaB PE=1 SV=2	ALF1_ECOLI	38 kDa		0.73817	0	0
sp|K1C10_HUMAN|	sp|K1C10_HUMAN|	60 kDa		0.71888	0.23391	1.2505
Protein YdgH OS=Escherichia coli (strain K12) GN=ydgH PE=1 SV=1	YDGH_ECOLI	34 kDa		0.69938	0	0
Glutamate/aspartate import solute-binding protein OS=Escherichia coli (strain K12) GN=gltI PE=1 SV=2	GLTI_ECOLI	33 kDa		0.6844	0	0
PTS system mannose-specific EIIAB component OS=Escherichia coli (strain K12) GN=manX PE=1 SV=2	PTNAB_ECOLI	35 kDa		0.67989	0	0
Ribose-phosphate pyrophosphokinase OS=Escherichia coli (strain K12) GN=prs PE=1 SV=2	KPRS_ECOLI	34 kDa		0.59464	0	0
sp|K22E_HUMAN|	sp|K22E_HUMAN|	66 kDa	Yes	0.56078	0	1.2061
Spermidine/putrescine-binding periplasmic protein OS=Escherichia coli (strain K12) GN=potD PE=1 SV=1	POTD_ECOLI	39 kDa		0.55681	0	0
L-threonine 3-dehydrogenase OS=Escherichia coli (strain K12) GN=tdh PE=1 SV=1	TDH_ECOLI	37 kDa		0.5493	0	0
Branched-chain-amino-acid aminotransferase OS=Escherichia coli (strain K12) GN=ilvE PE=1 SV=2	ILVE_ECOLI	34 kDa		0.54348	0	0
Outer membrane protein assembly factor BamB OS=Escherichia coli (strain K12) GN=bamB PE=1 SV=1	BAMB_ECOLI	42 kDa		0.52726	0	0
Phospho-2-dehydro-3-deoxyheptonate aldolase, Phe-sensitive OS=Escherichia coli (strain K12) GN=aroG PE=1 SV=1	AROG_ECOLI	38 kDa		0.51672	0	0
D-cysteine desulfhydrase OS=Escherichia coli (strain K12) GN=dcyD PE=1 SV=4	DCYD_ECOLI	35 kDa		0.47261	0	0
Outer membrane protein assembly factor BamC OS=Escherichia coli (strain K12) GN=bamC PE=1 SV=1	BAMC_ECOLI	37 kDa		0.4694	0	0
Oligopeptide transport ATP-binding protein OppF OS=Escherichia coli (strain K12) GN=oppF PE=3 SV=1	OPPF_ECOLI	37 kDa		0.44478	0	0
Glutathione synthetase OS=Escherichia coli (strain K12) GN=gshB PE=1 SV=1	GSHB_ECOLI	36 kDa		0.42924	0	0
50S ribosomal protein L3 glutamine methyltransferase OS=Escherichia coli (strain K12) GN=prmB PE=1 SV=3	PRMB_ECOLI	35 kDa		0.41671	0	0
tRNA-modifying protein YgfZ OS=Escherichia coli (strain K12) GN=ygfZ PE=1 SV=2	YGFZ_ECOLI	36 kDa		0.41607	0	0
Pyrimidine-specific ribonucleoside hydrolase RihA OS=Escherichia coli (strain K12) GN=rihA PE=1 SV=2	RIHA_ECOLI	34 kDa		0.41537	0	0
Adenosine deaminase OS=Escherichia coli (strain K12) GN=add PE=3 SV=2	ADD_ECOLI	36 kDa		0.38793	0	0
Glycine--tRNA ligase alpha subunit OS=Escherichia coli (strain K12) GN=glyQ PE=1 SV=2	SYGA_ECOLI	35 kDa		0.3837	0	0
Delta-aminolevulinic acid dehydratase OS=Escherichia coli (strain K12) GN=hemB PE=1 SV=2	HEM2_ECOLI	36 kDa		0.35883	0	0
Porphobilinogen deaminase OS=Escherichia coli (strain K12) GN=hemC PE=1 SV=2	HEM3_ECOLI	34 kDa		0.35081	0	0
Uncharacterized protein YbiB OS=Escherichia coli (strain K12) GN=ybiB PE=1 SV=1	YBIB_ECOLI	35 kDa		0.34313	0	0
ATP-dependent 6-phosphofructokinase isozyme 1 OS=Escherichia coli (strain K12) GN=pfkA PE=1 SV=1	PFKA_ECOLI	35 kDa		0.32295	0	0
sp|K1C9_HUMAN|	sp|K1C9_HUMAN|	62 kDa		0.31103	0.10276	0.32675
Methionyl-tRNA formyltransferase OS=Escherichia coli (strain K12) GN=fmt PE=1 SV=4	FMT_ECOLI	34 kDa		0.30757	0	0
Thiosulfate-binding protein OS=Escherichia coli (strain K12) GN=cysP PE=1 SV=1	CYSP_ECOLI	38 kDa		0.30575	0	0
50S ribosomal protein L17 OS=Escherichia coli (strain K12) GN=rplQ PE=1 SV=1	RL17_ECOLI	14 kDa		0.30515	0	1.3167
UPF0283 membrane protein YcjF OS=Escherichia coli (strain K12) GN=ycjF PE=1 SV=1	YCJF_ECOLI	39 kDa		0.29276	0	0
4-hydroxy-3-methylbut-2-enyl diphosphate reductase OS=Escherichia coli (strain K12) GN=ispH PE=1 SV=1	ISPH_ECOLI	35 kDa		0.28616	0	0
Chain length determinant protein OS=Escherichia coli (strain K12) GN=wzzB PE=1 SV=2	WZZB_ECOLI	36 kDa		0.27738	0	0
Elongation factor Tu 1 OS=Escherichia coli (strain K12) GN=tufA PE=1 SV=1	EFTU1_ECOLI (+1)	43 kDa		0.26229	0	0
FKBP-type peptidyl-prolyl cis-trans isomerase FkpA OS=Escherichia coli (strain K12) GN=fkpA PE=1 SV=1	FKBA_ECOLI	29 kDa		0.23922	0	0
D-tagatose-1,6-bisphosphate aldolase subunit GatZ OS=Escherichia coli (strain K12) GN=gatZ PE=1 SV=1	GATZ_ECOLI	47 kDa		0.23068	0	0
Transaldolase A OS=Escherichia coli (strain K12) GN=talA PE=3 SV=1	TALA_ECOLI	36 kDa		0.22484	0	0
Zinc-binding GTPase YeiR OS=Escherichia coli (strain K12) GN=yeiR PE=1 SV=2	YEIR_ECOLI	36 kDa		0.21661	0	0
Low specificity L-threonine aldolase OS=Escherichia coli (strain K12) GN=ltaE PE=1 SV=1	LTAE_ECOLI	36 kDa		0.21336	0	0
Dihydroorotate dehydrogenase (quinone) OS=Escherichia coli (strain K12) GN=pyrD PE=1 SV=1	PYRD_ECOLI	37 kDa		0.21146	0	0
Aspartate-semialdehyde dehydrogenase OS=Escherichia coli (strain K12) GN=asd PE=1 SV=1	DHAS_ECOLI	40 kDa		0.21119	0	0
Chorismate synthase OS=Escherichia coli (strain K12) GN=aroC PE=1 SV=4	AROC_ECOLI	39 kDa		0.19681	0	0
30S ribosomal protein S4 OS=Escherichia coli (strain K12) GN=rpsD PE=1 SV=2	RS4_ECOLI	23 kDa		0.18813	0	4.0939
Selenide, water dikinase OS=Escherichia coli (strain K12) GN=selD PE=1 SV=1	SELD_ECOLI	37 kDa		0.18614	0	0
Ribosomal RNA small subunit methyltransferase H OS=Escherichia coli (strain K12) GN=rsmH PE=1 SV=1	RSMH_ECOLI	35 kDa		0.18572	0	0
Glutamate 5-kinase OS=Escherichia coli (strain K12) GN=proB PE=1 SV=1	PROB_ECOLI	39 kDa		0.17599	0	0
PTS system trehalose-specific EIIBC component OS=Escherichia coli (strain K12) GN=treB PE=1 SV=4	PTTBC_ECOLI	51 kDa		0.16386	0	0
N-acetyl-gamma-glutamyl-phosphate reductase OS=Escherichia coli (strain K12) GN=argC PE=1 SV=1	ARGC_ECOLI	36 kDa		0.15471	0	0
D-erythrose-4-phosphate dehydrogenase OS=Escherichia coli (strain K12) GN=epd PE=1 SV=2	E4PD_ECOLI	37 kDa		0.15242	0	0
UDP-N-acetylglucosamine--N-acetylmuramyl-(pentapeptide) pyrophosphoryl-undecaprenol N-acetylglucosamine transferase OS=Escherichia coli (strain K12) GN=murG PE=1 SV=3	MURG_ECOLI	38 kDa		0.14555	0	0
Glyoxylate/hydroxypyruvate reductase B OS=Escherichia coli (strain K12) GN=ghrB PE=1 SV=3	GHRB_ECOLI	35 kDa		0.11961	0	0
Universal stress protein E OS=Escherichia coli (strain K12) GN=uspE PE=1 SV=2	USPE_ECOLI	36 kDa		0.1022	0	0
Glycerophosphodiester phosphodiesterase, periplasmic OS=Escherichia coli (strain K12) GN=glpQ PE=1 SV=2	GLPQ_ECOLI	41 kDa		0.090209	0	0
ADP-L-glycero-D-manno-heptose-6-epimerase OS=Escherichia coli (strain K12) GN=hldD PE=1 SV=1	HLDD_ECOLI	35 kDa		0.083342	0	0
3-dehydroquinate synthase OS=Escherichia coli (strain K12) GN=aroB PE=1 SV=1	AROB_ECOLI	39 kDa		0.07137	0	0
60 kDa chaperonin OS=Escherichia coli (strain K12) GN=groL PE=1 SV=2	CH60_ECOLI	57 kDa		0.035359	0.31153	0
Chaperone protein DnaK OS=Escherichia coli (strain K12) GN=dnaK PE=1 SV=2	DNAK_ECOLI	69 kDa		0	24.585	0.091163
Chaperone protein HtpG OS=Escherichia coli (strain K12) GN=htpG PE=1 SV=1	HTPG_ECOLI	71 kDa		0	12.004	0
30S ribosomal protein S2 OS=Escherichia coli (strain K12) GN=rpsB PE=1 SV=2	RS2_ECOLI	27 kDa		0	0	11.403
50S ribosomal protein L1 OS=Escherichia coli (strain K12) GN=rplA PE=1 SV=2	RL1_ECOLI	25 kDa		0	0	10.532
Isoform ClpB-3 of Chaperone protein ClpB OS=Escherichia coli (strain K12) GN=clpB	sp|P63284-2|CLPB_ECOLI (+1)	80 kDa		0	4.56	0
Oligopeptidase A OS=Escherichia coli (strain K12) GN=prlC PE=3 SV=3	OPDA_ECOLI	77 kDa		0	3.813	0
Threonine--tRNA ligase OS=Escherichia coli (strain K12) GN=thrS PE=1 SV=1	SYT_ECOLI	74 kDa		0	3.806	0
Glycine--tRNA ligase beta subunit OS=Escherichia coli (strain K12) GN=glyS PE=1 SV=4	SYGB_ECOLI	77 kDa		0	3.6393	0
Transketolase 1 OS=Escherichia coli (strain K12) GN=tktA PE=1 SV=5	TKT1_ECOLI	72 kDa	Yes	0	3.7659	0
ATP-dependent zinc metalloprotease FtsH OS=Escherichia coli (strain K12) GN=ftsH PE=1 SV=1	FTSH_ECOLI	71 kDa		0	3.2308	0
2,3-bisphosphoglycerate-dependent phosphoglycerate mutase OS=Escherichia coli (strain K12) GN=gpmA PE=1 SV=2	GPMA_ECOLI	29 kDa		0	0	4.8565
Succinate dehydrogenase iron-sulfur subunit OS=Escherichia coli (strain K12) GN=sdhB PE=1 SV=1	SDHB_ECOLI	27 kDa		0	0	4.4904
30S ribosomal protein S1 OS=Escherichia coli (strain K12) GN=rpsA PE=1 SV=1	RS1_ECOLI	61 kDa		0	2.1455	0
Methionine--tRNA ligase OS=Escherichia coli (strain K12) GN=metG PE=1 SV=2	SYM_ECOLI	76 kDa		0	1.8755	0
Elongation factor G OS=Escherichia coli (strain K12) GN=fusA PE=1 SV=2	EFG_ECOLI	78 kDa		0	0.22734	0
ATP synthase subunit beta OS=Escherichia coli (strain K12) GN=atpD PE=1 SV=2	ATPB_ECOLI	50 kDa		0	0	0
GTP-binding protein TypA/BipA OS=Escherichia coli (strain K12) GN=typA PE=1 SV=2	TYPA_ECOLI	67 kDa		0	1.8106	0
Exoribonuclease 2 OS=Escherichia coli (strain K12) GN=rnb PE=1 SV=3	RNB_ECOLI	72 kDa		0	1.4083	0
30S ribosomal protein S3 OS=Escherichia coli (strain K12) GN=rpsC PE=1 SV=2	RS3_ECOLI	26 kDa		0	0	2.6834
Adenylate kinase OS=Escherichia coli (strain K12) GN=adk PE=1 SV=1	KAD_ECOLI	24 kDa		0	0	2.6159
Histidine-binding periplasmic protein OS=Escherichia coli (strain K12) GN=hisJ PE=1 SV=1	HISJ_ECOLI	28 kDa		0	0	2.0413
Penicillin-binding protein activator LpoA OS=Escherichia coli (strain K12) GN=lpoA PE=1 SV=1	LPOA_ECOLI	73 kDa		0	1.1331	0
Acetyl-coenzyme A synthetase OS=Escherichia coli (strain K12) GN=acs PE=1 SV=2	ACSA_ECOLI	72 kDa		0	1.0801	0
Biosynthetic arginine decarboxylase OS=Escherichia coli (strain K12) GN=speA PE=1 SV=2	SPEA_ECOLI	74 kDa		0	0.89187	0
Transcriptional regulatory protein OmpR OS=Escherichia coli (strain K12) GN=ompR PE=1 SV=1	OMPR_ECOLI	27 kDa		0	0	1.6426
Enoyl-[acyl-carrier-protein] reductase [NADH] FabI OS=Escherichia coli (strain K12) GN=fabI PE=1 SV=2	FABI_ECOLI	28 kDa		0	0	1.4152
RNA polymerase sigma factor RpoD OS=Escherichia coli (strain K12) GN=rpoD PE=1 SV=2	RPOD_ECOLI	70 kDa		0	0.8529	0
Protein GrpE OS=Escherichia coli (strain K12) GN=grpE PE=1 SV=1	GRPE_ECOLI	22 kDa		0	0	1.8452
Aerobic respiration control protein ArcA OS=Escherichia coli (strain K12) GN=arcA PE=1 SV=1	ARCA_ECOLI	27 kDa		0	0	1.4052
Fumarate reductase iron-sulfur subunit OS=Escherichia coli (strain K12) GN=frdB PE=1 SV=2	FRDB_ECOLI	27 kDa		0	0	1.311
Uridine phosphorylase OS=Escherichia coli (strain K12) GN=udp PE=1 SV=3	UDP_ECOLI	27 kDa		0	0	1.1494
Dihydrolipoyllysine-residue acetyltransferase component of pyruvate dehydrogenase complex OS=Escherichia coli (strain K12) GN=aceF PE=1 SV=3	ODP2_ECOLI	66 kDa		0	0.67746	0
Lysine/arginine/ornithine-binding periplasmic protein OS=Escherichia coli (strain K12) GN=argT PE=1 SV=3	ARGT_ECOLI	28 kDa		0	0	1.1744
D-methionine-binding lipoprotein MetQ OS=Escherichia coli (strain K12) GN=metQ PE=1 SV=2	METQ_ECOLI	29 kDa		0	0	1.1536
Anaerobic ribonucleoside-triphosphate reductase OS=Escherichia coli (strain K12) GN=nrdD PE=1 SV=2	NRDD_ECOLI	80 kDa		0	0.61442	0
Transcriptional regulatory protein CpxR OS=Escherichia coli (strain K12) GN=cpxR PE=1 SV=1	CPXR_ECOLI	26 kDa		0	0	1.1595
Phospho-2-dehydro-3-deoxyheptonate aldolase, Trp-sensitive OS=Escherichia coli (strain K12) GN=aroH PE=1 SV=4	AROH_ECOLI	39 kDa		0	0	0
HTH-type transcriptional repressor PurR OS=Escherichia coli (strain K12) GN=purR PE=1 SV=2	PURR_ECOLI	38 kDa		0	0	0
Uncharacterized ABC transporter ATP-binding protein YheS OS=Escherichia coli (strain K12) GN=yheS PE=1 SV=1	YHES_ECOLI	72 kDa		0	0.58626	0
Glyoxalase ElbB OS=Escherichia coli (strain K12) GN=elbB PE=1 SV=1	ELBB_ECOLI	23 kDa		0	0	1.0721
Enolase OS=Escherichia coli (strain K12) GN=eno PE=1 SV=2	ENO_ECOLI	46 kDa		0	0	0
30S ribosomal protein S7 OS=Escherichia coli (strain K12) GN=rpsG PE=1 SV=3	RS7_ECOLI	20 kDa		0	0	1.3809
L-cystine-binding protein FliY OS=Escherichia coli (strain K12) GN=fliY PE=1 SV=1	FLIY_ECOLI	29 kDa		0	0	0.90194
Probable phosphatase YcdX OS=Escherichia coli (strain K12) GN=ycdX PE=1 SV=1	YCDX_ECOLI	27 kDa		0	0	0.86056
Bifunctional polymyxin resistance protein ArnA OS=Escherichia coli (strain K12) GN=arnA PE=1 SV=1	ARNA_ECOLI	74 kDa		0	0.51733	0
Triosephosphate isomerase OS=Escherichia coli (strain K12) GN=tpiA PE=1 SV=1	TPIS_ECOLI	27 kDa		0	0	0.7983
USG-1 protein OS=Escherichia coli (strain K12) GN=usg PE=1 SV=1	USG_ECOLI	36 kDa		0	0	0
PTS system mannose-specific EIID component OS=Escherichia coli (strain K12) GN=manZ PE=1 SV=2	PTND_ECOLI	31 kDa		0	0	0.84776
Dipeptidyl carboxypeptidase OS=Escherichia coli (strain K12) GN=dcp PE=1 SV=4	DCP_ECOLI	78 kDa		0	0.50138	0
Catabolite repressor/activator OS=Escherichia coli (strain K12) GN=cra PE=1 SV=1	CRA_ECOLI	38 kDa		0	0	0
Methionine import ATP-binding protein MetN OS=Escherichia coli (strain K12) GN=metN PE=1 SV=4	METN_ECOLI	38 kDa		0	0	0
tRNA-cytidine(32) 2-sulfurtransferase OS=Escherichia coli (strain K12) GN=ttcA PE=1 SV=1	TTCA_ECOLI	36 kDa		0	0	0
tRNA pseudouridine synthase B OS=Escherichia coli (strain K12) GN=truB PE=1 SV=1	TRUB_ECOLI	35 kDa		0	0	0
Trigger factor OS=Escherichia coli (strain K12) GN=tig PE=1 SV=1	TIG_ECOLI	48 kDa		0	0	0
ECA polysaccharide chain length modulation protein OS=Escherichia coli (strain K12) GN=wzzE PE=1 SV=2	WZZE_ECOLI	39 kDa		0	0	0
DNA ligase OS=Escherichia coli (strain K12) GN=ligA PE=1 SV=2	DNLJ_ECOLI	74 kDa		0	0.42934	0
Uncharacterized oxidoreductase YciK OS=Escherichia coli (strain K12) GN=yciK PE=1 SV=3	YCIK_ECOLI	28 kDa		0	0	0.77895
Tryptophan synthase alpha chain OS=Escherichia coli (strain K12) GN=trpA PE=1 SV=1	TRPA_ECOLI	29 kDa		0	0	0.67819
Transcriptional regulatory protein PhoP OS=Escherichia coli (strain K12) GN=phoP PE=1 SV=1	PHOP_ECOLI	26 kDa		0	0	0.88025
50S ribosomal protein L3 OS=Escherichia coli (strain K12) GN=rplC PE=1 SV=1	RL3_ECOLI	22 kDa		0	0	0.55657
Protein RecA OS=Escherichia coli (strain K12) GN=recA PE=1 SV=2	RECA_ECOLI	38 kDa		0	0	0
Probable phospholipid-binding lipoprotein MlaA OS=Escherichia coli (strain K12) GN=mlaA PE=1 SV=1	MLAA_ECOLI	28 kDa		0	0	0.72413
Oligopeptide transport ATP-binding protein OppD OS=Escherichia coli (strain K12) GN=oppD PE=1 SV=2	OPPD_ECOLI	37 kDa		0	0	0
Transcription termination factor Rho OS=Escherichia coli (strain K12) GN=rho PE=1 SV=1	RHO_ECOLI	47 kDa		0	0	0
3'(2'),5'-bisphosphate nucleotidase CysQ OS=Escherichia coli (strain K12) GN=cysQ PE=1 SV=2	CYSQ_ECOLI	27 kDa		0	0	0.67974
Carboxy-S-adenosyl-L-methionine synthase OS=Escherichia coli (strain K12) GN=cmoA PE=1 SV=1	CMOA_ECOLI	28 kDa		0	0	0.67698
Ubiquinone/menaquinone biosynthesis C-methyltransferase UbiE OS=Escherichia coli (strain K12) GN=ubiE PE=1 SV=1	UBIE_ECOLI	28 kDa		0	0	0.63723
Catalase-peroxidase OS=Escherichia coli (strain K12) GN=katG PE=1 SV=2	KATG_ECOLI	80 kDa		0	0.27924	0
ATP-dependent Clp protease ATP-binding subunit ClpX OS=Escherichia coli (strain K12) GN=clpX PE=1 SV=2	CLPX_ECOLI	46 kDa		0	0	0
HTH-type transcriptional repressor AllR OS=Escherichia coli (strain K12) GN=allR PE=1 SV=1	ALLR_ECOLI	29 kDa		0	0	0.50972
Metalloprotease LoiP OS=Escherichia coli (strain K12) GN=loiP PE=1 SV=2	LOIP_ECOLI	27 kDa		0	0	0.54815
tRNA (cytidine/uridine-2'-O-)-methyltransferase TrmJ OS=Escherichia coli (strain K12) GN=trmJ PE=1 SV=1	TRMJ_ECOLI	27 kDa		0	0	0.59107
Uncharacterized lipoprotein YgeR OS=Escherichia coli (strain K12) GN=ygeR PE=3 SV=2	YGER_ECOLI	27 kDa		0	0	0.55034
Arginine transport ATP-binding protein ArtP OS=Escherichia coli (strain K12) GN=artP PE=1 SV=1	ARTP_ECOLI	27 kDa		0	0	0.60084
Pyridoxine 5'-phosphate synthase OS=Escherichia coli (strain K12) GN=pdxJ PE=1 SV=2	PDXJ_ECOLI	26 kDa		0	0	0.56845
Uncharacterized protein YheO OS=Escherichia coli (strain K12) GN=yheO PE=4 SV=1	YHEO_ECOLI	27 kDa		0	0	0.57556
NADP-dependent 3-hydroxy acid dehydrogenase YdfG OS=Escherichia coli (strain K12) GN=ydfG PE=1 SV=2	YDFG_ECOLI	27 kDa		0	0	0.46905
tRNA pseudouridine synthase D OS=Escherichia coli (strain K12) GN=truD PE=1 SV=1	TRUD_ECOLI	39 kDa		0	0	0
Phosphatidylserine decarboxylase proenzyme OS=Escherichia coli (strain K12) GN=psd PE=1 SV=1	PSD_ECOLI	36 kDa		0	0	0.38383
50S ribosomal protein L15 OS=Escherichia coli (strain K12) GN=rplO PE=1 SV=1	RL15_ECOLI	15 kDa		0	0	0.55536
Ribosomal RNA small subunit methyltransferase C OS=Escherichia coli (strain K12) GN=rsmC PE=1 SV=3	RSMC_ECOLI	38 kDa		0	0	0
Imidazole glycerol phosphate synthase subunit HisF OS=Escherichia coli (strain K12) GN=hisF PE=1 SV=1	HIS6_ECOLI	28 kDa		0	0	0.33815
Ribosomal RNA large subunit methyltransferase K/L OS=Escherichia coli (strain K12) GN=rlmL PE=1 SV=1	RLMKL_ECOLI	79 kDa		0	0.24319	0
Uncharacterized protein YncE OS=Escherichia coli (strain K12) GN=yncE PE=1 SV=1	YNCE_ECOLI	39 kDa		0	0	0
Lipoprotein 28 OS=Escherichia coli (strain K12) GN=nlpA PE=1 SV=1	NLPA_ECOLI	29 kDa		0	0	0.40093
30S ribosomal protein S5 OS=Escherichia coli (strain K12) GN=rpsE PE=1 SV=2	RS5_ECOLI	18 kDa		0	0	0.47888
Phosphoadenosine phosphosulfate reductase OS=Escherichia coli (strain K12) GN=cysH PE=1 SV=3	CYSH_ECOLI	28 kDa		0	0	0.35755
Cell division protein FtsZ OS=Escherichia coli (strain K12) GN=ftsZ PE=1 SV=1	FTSZ_ECOLI	40 kDa		0	0	0
Aspartate aminotransferase OS=Escherichia coli (strain K12) GN=aspC PE=1 SV=1	AAT_ECOLI	44 kDa		0	0	0
Phosphoglycerate kinase OS=Escherichia coli (strain K12) GN=pgk PE=1 SV=2	PGK_ECOLI	41 kDa		0	0	0
Signal recognition particle receptor FtsY OS=Escherichia coli (strain K12) GN=ftsY PE=1 SV=1	FTSY_ECOLI	55 kDa		0	0.25763	0
Uncharacterized HTH-type transcriptional regulator YciT OS=Escherichia coli (strain K12) GN=yciT PE=4 SV=1	YCIT_ECOLI	28 kDa		0	0	0.35037
Anaerobic C4-dicarboxylate transporter DcuA OS=Escherichia coli (strain K12) GN=dcuA PE=1 SV=1	DCUA_ECOLI	46 kDa		0	0	0.20148
Cysteine desulfurase IscS OS=Escherichia coli (strain K12) GN=iscS PE=1 SV=1	ISCS_ECOLI	45 kDa		0	0	0
DNA-directed RNA polymerase subunit beta OS=Escherichia coli (strain K12) GN=rpoB PE=1 SV=1	RPOB_ECOLI	151 kDa		0	0	0
Co-chaperone protein DjlA OS=Escherichia coli (strain K12) GN=djlA PE=1 SV=1	DJLA_ECOLI	31 kDa		0	0	0.26827
Aminomethyltransferase OS=Escherichia coli (strain K12) GN=gcvT PE=1 SV=3	GCST_ECOLI	40 kDa		0	0	0
Pyruvate dehydrogenase E1 component OS=Escherichia coli (strain K12) GN=aceE PE=1 SV=2	ODP1_ECOLI	100 kDa		0	0	0
Citrate synthase OS=Escherichia coli (strain K12) GN=gltA PE=1 SV=1	CISY_ECOLI	48 kDa		0	0	0
Septum site-determining protein MinD OS=Escherichia coli (strain K12) GN=minD PE=1 SV=2	MIND_ECOLI	30 kDa		0	0	0.26927
50S ribosomal protein L22 OS=Escherichia coli (strain K12) GN=rplV PE=1 SV=1	RL22_ECOLI	12 kDa		0	0	0.66093
Phosphate regulon transcriptional regulatory protein PhoB OS=Escherichia coli (strain K12) GN=phoB PE=1 SV=1	PHOB_ECOLI	26 kDa		0	0	0.25398
Formamidopyrimidine-DNA glycosylase OS=Escherichia coli (strain K12) GN=mutM PE=1 SV=3	FPG_ECOLI	30 kDa		0	0	0.24324
Asparagine--tRNA ligase OS=Escherichia coli (strain K12) GN=asnS PE=1 SV=2	SYN_ECOLI	53 kDa		0	0	0
Uroporphyrinogen-III synthase OS=Escherichia coli (strain K12) GN=hemD PE=3 SV=1	HEM4_ECOLI	28 kDa		0	0	0.23643
PTS system galactitol-specific EIIC component OS=Escherichia coli (strain K12) GN=gatC PE=1 SV=1	PTKC_ECOLI	48 kDa		0	0	0.12896
Isocitrate dehydrogenase [NADP] OS=Escherichia coli (strain K12) GN=icd PE=1 SV=1	IDH_ECOLI	46 kDa		0	0	0
3-dehydroquinate dehydratase OS=Escherichia coli (strain K12) GN=aroD PE=1 SV=2	AROD_ECOLI	27 kDa		0	0	0.1731
DNA topoisomerase 4 subunit B OS=Escherichia coli (strain K12) GN=parE PE=1 SV=3	PARE_ECOLI	70 kDa		0	0.10162	0
Cytidylate kinase OS=Escherichia coli (strain K12) GN=cmk PE=1 SV=1	KCY_ECOLI	25 kDa		0	0	0.22419
Uncharacterized HTH-type transcriptional regulator YgbI OS=Escherichia coli (strain K12) GN=ygbI PE=4 SV=2	YGBI_ECOLI	27 kDa		0	0	0.085532
Phosphate acetyltransferase OS=Escherichia coli (strain K12) GN=pta PE=1 SV=2	PTA_ECOLI	77 kDa		0	0.07472	0
Dihydrolipoyl dehydrogenase OS=Escherichia coli (strain K12) GN=lpdA PE=1 SV=2	DLDH_ECOLI	51 kDa		0	0	0
Polyphosphate kinase OS=Escherichia coli (strain K12) GN=ppk PE=1 SV=2	PPK1_ECOLI	80 kDa		0	0.077544	0
Cell division protein ZapD OS=Escherichia coli (strain K12) GN=zapD PE=1 SV=2	ZAPD_ECOLI	28 kDa		0	0	0.1766
Pyruvate formate-lyase 1-activating enzyme OS=Escherichia coli (strain K12) GN=pflA PE=1 SV=2	PFLA_ECOLI	28 kDa		0	0	0.17732
Dihydroorotase OS=Escherichia coli (strain K12) GN=pyrC PE=1 SV=2	PYRC_ECOLI	39 kDa		0	0	0
Uridylate kinase OS=Escherichia coli (strain K12) GN=pyrH PE=1 SV=2	PYRH_ECOLI	26 kDa		0	0	0.15083
High-affinity gluconate transporter OS=Escherichia coli (strain K12) GN=gntT PE=1 SV=3	GNTT_ECOLI	46 kDa		0	0	0.082993
Ribonuclease I OS=Escherichia coli (strain K12) GN=rna PE=1 SV=1	RNI_ECOLI	30 kDa		0	0	0.13564
Modulator of FtsH protease HflK OS=Escherichia coli (strain K12) GN=hflK PE=1 SV=1	HFLK_ECOLI	46 kDa		0	0	0
Elongation factor 4 OS=Escherichia coli (strain K12) GN=lepA PE=1 SV=1	LEPA_ECOLI	67 kDa		0	0.053439	0
Fructose-bisphosphate aldolase class 2 OS=Escherichia coli (strain K12) GN=fbaA PE=1 SV=2	ALF_ECOLI	39 kDa		0	0	0
Uncharacterized ABC transporter ATP-binding protein YbiT OS=Escherichia coli (strain K12) GN=ybiT PE=1 SV=1	YBIT_ECOLI	60 kDa		0	0	0
