# Supplementary material for: Identification and functional analysis of a galactosyltransferase capable of cholesterol glycolipid formation in the Lyme disease spirochete Borrelia burgdorferi
Source: PLoS One. 2021 Jun 1;16(6):e0252214. doi: 10.1371/journal.pone.0252214 (PMC8168883; doi:10.1371/journal.pone.0252214)
Supplement: S3 File — (XLSX) [file pone.0252214.s005.xlsx]

## Sheet: Proteins Report of 081919_Magun
File S3. Peptide and spectra count for BB0572 in the 37, 25 and 75 kDa samples
Experiment name	Biological sample category	Biological sample name	MS/MS sample name	Protein group	Protein accession number	Protein name	Protein identification probability	Protein percentage of total spectra	Protein molecular weight (AMU)	Number of unique peptides	Number of unique spectra	Number of total spectra	Spectrum name	Peptide sequence	Previous amino acid	Next amino acid	Peptide identification probability	Mascot Ion score	Mascot Identity score	Mascot Delta Ion score	Modifications identified by spectrum	Actual peptide mass (AMU)	Spectrum charge	Actual minus calculated peptide mass (AMU)	Actual minus calculated peptide mass (PPM)	Peptide start index	Peptide stop index
081919_Magunda_reinj_Ecoli_Custom_cRAP_iLab671	Band 1	Band 1: 37 kDa	Magunda_1_190817124433 (F009274)	ACGal_BBURG Glycosyl transferase BB0572 [Borreliella burgdorferi B31]	Cu|AAC66931|	ACGal_BBURG Glycosyl transferase BB0572 [Borreliella burgdorferi B31]	1	0.0437	42090.6	14	21	392	Magunda_1_190817124433.1030.1030.2 File:"Magunda_1_190817124433.raw", NativeID:"controllerType=0 controllerNumber=1 scan=1030"	DAVNQTLK	K	D	0.99	21.6	25.5	11.1		887.47	2	-0.00057	-0.64	29	36
081919_Magunda_reinj_Ecoli_Custom_cRAP_iLab671	Band 1	Band 1: 37 kDa	Magunda_1_190817124433 (F009274)	ACGal_BBURG Glycosyl transferase BB0572 [Borreliella burgdorferi B31]	Cu|AAC66931|	ACGal_BBURG Glycosyl transferase BB0572 [Borreliella burgdorferi B31]	1	0.0437	42090.6	14	21	392	Magunda_1_190817124433.1012.1012.2 File:"Magunda_1_190817124433.raw", NativeID:"controllerType=0 controllerNumber=1 scan=1012"	DAVNQTLK	K	D	0.99	21.7	25.5	3.3		887.47	2	-0.00075	-0.85	29	36
081919_Magunda_reinj_Ecoli_Custom_cRAP_iLab671	Band 1	Band 1: 37 kDa	Magunda_1_190817124433 (F009274)	ACGal_BBURG Glycosyl transferase BB0572 [Borreliella burgdorferi B31]	Cu|AAC66931|	ACGal_BBURG Glycosyl transferase BB0572 [Borreliella burgdorferi B31]	1	0.0437	42090.6	14	21	392	Magunda_1_190817124433.999.999.2 File:"Magunda_1_190817124433.raw", NativeID:"controllerType=0 controllerNumber=1 scan=999"	DAVNQTLK	K	D	0.99	26.9	25.5	7.6		887.47	2	-0.00039	-0.44	29	36
081919_Magunda_reinj_Ecoli_Custom_cRAP_iLab671	Band 1	Band 1: 37 kDa	Magunda_1_190817124433 (F009274)	ACGal_BBURG Glycosyl transferase BB0572 [Borreliella burgdorferi B31]	Cu|AAC66931|	ACGal_BBURG Glycosyl transferase BB0572 [Borreliella burgdorferi B31]	1	0.0437	42090.6	14	21	392	Magunda_1_190817124433.1022.1022.2 File:"Magunda_1_190817124433.raw", NativeID:"controllerType=0 controllerNumber=1 scan=1022"	DAVNQTLK	K	D	0.99	30.5	25.5	12.3		887.47	2	-0.00057	-0.64	29	36
081919_Magunda_reinj_Ecoli_Custom_cRAP_iLab671	Band 1	Band 1: 37 kDa	Magunda_1_190817124433 (F009274)	ACGal_BBURG Glycosyl transferase BB0572 [Borreliella burgdorferi B31]	Cu|AAC66931|	ACGal_BBURG Glycosyl transferase BB0572 [Borreliella burgdorferi B31]	1	0.0437	42090.6	14	21	392	Magunda_1_190817124433.1004.1004.2 File:"Magunda_1_190817124433.raw", NativeID:"controllerType=0 controllerNumber=1 scan=1004"	DAVNQTLK	K	D	0.99	36.9	25.5	15.7		887.47	2	-0.00039	-0.44	29	36
081919_Magunda_reinj_Ecoli_Custom_cRAP_iLab671	Band 1	Band 1: 37 kDa	Magunda_1_190817124433 (F009274)	ACGal_BBURG Glycosyl transferase BB0572 [Borreliella burgdorferi B31]	Cu|AAC66931|	ACGal_BBURG Glycosyl transferase BB0572 [Borreliella burgdorferi B31]	1	0.0437	42090.6	14	21	392	Magunda_1_190817124433.998.998.2 File:"Magunda_1_190817124433.raw", NativeID:"controllerType=0 controllerNumber=1 scan=998"	DAVNQTLK	K	D	0.99	39.8	25.5	17.2		887.47	2	-0.00039	-0.44	29	36
081919_Magunda_reinj_Ecoli_Custom_cRAP_iLab671	Band 1	Band 1: 37 kDa	Magunda_1_190817124433 (F009274)	ACGal_BBURG Glycosyl transferase BB0572 [Borreliella burgdorferi B31]	Cu|AAC66931|	ACGal_BBURG Glycosyl transferase BB0572 [Borreliella burgdorferi B31]	1	0.0437	42090.6	14	21	392	Magunda_1_190817124433.1010.1010.2 File:"Magunda_1_190817124433.raw", NativeID:"controllerType=0 controllerNumber=1 scan=1010"	DAVNQTLK	K	D	0.99	41.5	25.5	28.4		887.47	2	-0.00075	-0.85	29	36
081919_Magunda_reinj_Ecoli_Custom_cRAP_iLab671	Band 1	Band 1: 37 kDa	Magunda_1_190817124433 (F009274)	ACGal_BBURG Glycosyl transferase BB0572 [Borreliella burgdorferi B31]	Cu|AAC66931|	ACGal_BBURG Glycosyl transferase BB0572 [Borreliella burgdorferi B31]	1	0.0437	42090.6	14	21	392	Magunda_1_190817124433.1009.1009.2 File:"Magunda_1_190817124433.raw", NativeID:"controllerType=0 controllerNumber=1 scan=1009"	DAVNQTLK	K	D	0.99	45.6	25.5	23		887.47	2	-0.00075	-0.85	29	36
081919_Magunda_reinj_Ecoli_Custom_cRAP_iLab671	Band 1	Band 1: 37 kDa	Magunda_1_190817124433 (F009274)	ACGal_BBURG Glycosyl transferase BB0572 [Borreliella burgdorferi B31]	Cu|AAC66931|	ACGal_BBURG Glycosyl transferase BB0572 [Borreliella burgdorferi B31]	1	0.0437	42090.6	14	21	392	Magunda_1_190817124433.6241.6241.2 File:"Magunda_1_190817124433.raw", NativeID:"controllerType=0 controllerNumber=1 scan=6241"	EGIFNECQNLYK	R	K	0.969	15.5	25	15.5	Carbamidomethyl (+57)	1513.69	2	0.0012	0.81	252	263
081919_Magunda_reinj_Ecoli_Custom_cRAP_iLab671	Band 1	Band 1: 37 kDa	Magunda_1_190817124433 (F009274)	ACGal_BBURG Glycosyl transferase BB0572 [Borreliella burgdorferi B31]	Cu|AAC66931|	ACGal_BBURG Glycosyl transferase BB0572 [Borreliella burgdorferi B31]	1	0.0437	42090.6	14	21	392	Magunda_1_190817124433.6495.6495.2 File:"Magunda_1_190817124433.raw", NativeID:"controllerType=0 controllerNumber=1 scan=6495"	EGIFNECQNLYK	R	K	0.986	24.1	25	0.99	Deamidated (+1), Carbamidomethyl (+57)	1514.68	2	0.0082	5.4	252	263
081919_Magunda_reinj_Ecoli_Custom_cRAP_iLab671	Band 1	Band 1: 37 kDa	Magunda_1_190817124433 (F009274)	ACGal_BBURG Glycosyl transferase BB0572 [Borreliella burgdorferi B31]	Cu|AAC66931|	ACGal_BBURG Glycosyl transferase BB0572 [Borreliella burgdorferi B31]	1	0.0437	42090.6	14	21	392	Magunda_1_190817124433.6389.6389.2 File:"Magunda_1_190817124433.raw", NativeID:"controllerType=0 controllerNumber=1 scan=6389"	EGIFNECQNLYK	R	K	0.992	20.5	25	20.5	Carbamidomethyl (+57)	1513.69	2	0.0022	1.5	252	263
081919_Magunda_reinj_Ecoli_Custom_cRAP_iLab671	Band 1	Band 1: 37 kDa	Magunda_1_190817124433 (F009274)	ACGal_BBURG Glycosyl transferase BB0572 [Borreliella burgdorferi B31]	Cu|AAC66931|	ACGal_BBURG Glycosyl transferase BB0572 [Borreliella burgdorferi B31]	1	0.0437	42090.6	14	21	392	Magunda_1_190817124433.6216.6216.2 File:"Magunda_1_190817124433.raw", NativeID:"controllerType=0 controllerNumber=1 scan=6216"	EGIFNECQNLYK	R	K	0.993	21.9	25	21.9	Carbamidomethyl (+57)	1513.69	2	0.0031	2	252	263
081919_Magunda_reinj_Ecoli_Custom_cRAP_iLab671	Band 1	Band 1: 37 kDa	Magunda_1_190817124433 (F009274)	ACGal_BBURG Glycosyl transferase BB0572 [Borreliella burgdorferi B31]	Cu|AAC66931|	ACGal_BBURG Glycosyl transferase BB0572 [Borreliella burgdorferi B31]	1	0.0437	42090.6	14	21	392	Magunda_1_190817124433.6288.6288.2 File:"Magunda_1_190817124433.raw", NativeID:"controllerType=0 controllerNumber=1 scan=6288"	EGIFNECQNLYK	R	K	0.995	22.9	25	22.9	Carbamidomethyl (+57)	1513.69	2	0.0042	2.7	252	263
081919_Magunda_reinj_Ecoli_Custom_cRAP_iLab671	Band 1	Band 1: 37 kDa	Magunda_1_190817124433 (F009274)	ACGal_BBURG Glycosyl transferase BB0572 [Borreliella burgdorferi B31]	Cu|AAC66931|	ACGal_BBURG Glycosyl transferase BB0572 [Borreliella burgdorferi B31]	1	0.0437	42090.6	14	21	392	Magunda_1_190817124433.6459.6459.2 File:"Magunda_1_190817124433.raw", NativeID:"controllerType=0 controllerNumber=1 scan=6459"	EGIFNECQNLYK	R	K	0.997	24.1	25	5.3	Deamidated (+1), Carbamidomethyl (+57)	1514.68	2	0.004	2.7	252	263
081919_Magunda_reinj_Ecoli_Custom_cRAP_iLab671	Band 1	Band 1: 37 kDa	Magunda_1_190817124433 (F009274)	ACGal_BBURG Glycosyl transferase BB0572 [Borreliella burgdorferi B31]	Cu|AAC66931|	ACGal_BBURG Glycosyl transferase BB0572 [Borreliella burgdorferi B31]	1	0.0437	42090.6	14	21	392	Magunda_1_190817124433.6566.6566.2 File:"Magunda_1_190817124433.raw", NativeID:"controllerType=0 controllerNumber=1 scan=6566"	EGIFNECQNLYK	R	K	0.997	25	25	25	Carbamidomethyl (+57)	1513.69	2	0.0031	2	252	263
081919_Magunda_reinj_Ecoli_Custom_cRAP_iLab671	Band 1	Band 1: 37 kDa	Magunda_1_190817124433 (F009274)	ACGal_BBURG Glycosyl transferase BB0572 [Borreliella burgdorferi B31]	Cu|AAC66931|	ACGal_BBURG Glycosyl transferase BB0572 [Borreliella burgdorferi B31]	1	0.0437	42090.6	14	21	392	Magunda_1_190817124433.6174.6174.2 File:"Magunda_1_190817124433.raw", NativeID:"controllerType=0 controllerNumber=1 scan=6174"	EGIFNECQNLYK	R	K	0.997	23	25	23	Carbamidomethyl (+57)	1513.69	2	0.0012	0.81	252	263
081919_Magunda_reinj_Ecoli_Custom_cRAP_iLab671	Band 1	Band 1: 37 kDa	Magunda_1_190817124433 (F009274)	ACGal_BBURG Glycosyl transferase BB0572 [Borreliella burgdorferi B31]	Cu|AAC66931|	ACGal_BBURG Glycosyl transferase BB0572 [Borreliella burgdorferi B31]	1	0.0437	42090.6	14	21	392	Magunda_1_190817124433.6521.6521.2 File:"Magunda_1_190817124433.raw", NativeID:"controllerType=0 controllerNumber=1 scan=6521"	EGIFNECQNLYK	R	K	0.997	25.7	25	25.7	Carbamidomethyl (+57)	1513.69	2	0.0022	1.5	252	263
081919_Magunda_reinj_Ecoli_Custom_cRAP_iLab671	Band 1	Band 1: 37 kDa	Magunda_1_190817124433 (F009274)	ACGal_BBURG Glycosyl transferase BB0572 [Borreliella burgdorferi B31]	Cu|AAC66931|	ACGal_BBURG Glycosyl transferase BB0572 [Borreliella burgdorferi B31]	1	0.0437	42090.6	14	21	392	Magunda_1_190817124433.6588.6588.2 File:"Magunda_1_190817124433.raw", NativeID:"controllerType=0 controllerNumber=1 scan=6588"	EGIFNECQNLYK	R	K	0.997	28.3	25	21.4	Carbamidomethyl (+57)	1513.69	2	0.0051	3.4	252	263
081919_Magunda_reinj_Ecoli_Custom_cRAP_iLab671	Band 1	Band 1: 37 kDa	Magunda_1_190817124433 (F009274)	ACGal_BBURG Glycosyl transferase BB0572 [Borreliella burgdorferi B31]	Cu|AAC66931|	ACGal_BBURG Glycosyl transferase BB0572 [Borreliella burgdorferi B31]	1	0.0437	42090.6	14	21	392	Magunda_1_190817124433.6315.6315.2 File:"Magunda_1_190817124433.raw", NativeID:"controllerType=0 controllerNumber=1 scan=6315"	EGIFNECQNLYK	R	K	0.997	28.5	25	27.6	Carbamidomethyl (+57)	1513.69	2	0.0032	2.1	252	263
081919_Magunda_reinj_Ecoli_Custom_cRAP_iLab671	Band 1	Band 1: 37 kDa	Magunda_1_190817124433 (F009274)	ACGal_BBURG Glycosyl transferase BB0572 [Borreliella burgdorferi B31]	Cu|AAC66931|	ACGal_BBURG Glycosyl transferase BB0572 [Borreliella burgdorferi B31]	1	0.0437	42090.6	14	21	392	Magunda_1_190817124433.6609.6609.2 File:"Magunda_1_190817124433.raw", NativeID:"controllerType=0 controllerNumber=1 scan=6609"	EGIFNECQNLYK	R	K	0.997	29.8	25	26.4	Carbamidomethyl (+57)	1513.69	2	0.0077	5.1	252	263
081919_Magunda_reinj_Ecoli_Custom_cRAP_iLab671	Band 1	Band 1: 37 kDa	Magunda_1_190817124433 (F009274)	ACGal_BBURG Glycosyl transferase BB0572 [Borreliella burgdorferi B31]	Cu|AAC66931|	ACGal_BBURG Glycosyl transferase BB0572 [Borreliella burgdorferi B31]	1	0.0437	42090.6	14	21	392	Magunda_1_190817124433.6816.6816.2 File:"Magunda_1_190817124433.raw", NativeID:"controllerType=0 controllerNumber=1 scan=6816"	EGIFNECQNLYK	R	K	0.997	31.5	25	4.24	Carbamidomethyl (+57), Deamidated (+1)	1514.68	2	0.0052	3.5	252	263
081919_Magunda_reinj_Ecoli_Custom_cRAP_iLab671	Band 1	Band 1: 37 kDa	Magunda_1_190817124433 (F009274)	ACGal_BBURG Glycosyl transferase BB0572 [Borreliella burgdorferi B31]	Cu|AAC66931|	ACGal_BBURG Glycosyl transferase BB0572 [Borreliella burgdorferi B31]	1	0.0437	42090.6	14	21	392	Magunda_1_190817124433.6490.6490.2 File:"Magunda_1_190817124433.raw", NativeID:"controllerType=0 controllerNumber=1 scan=6490"	EGIFNECQNLYK	R	K	0.997	32	25	2.82	Carbamidomethyl (+57), Deamidated (+1)	1514.68	2	0.0082	5.4	252	263
081919_Magunda_reinj_Ecoli_Custom_cRAP_iLab671	Band 1	Band 1: 37 kDa	Magunda_1_190817124433 (F009274)	ACGal_BBURG Glycosyl transferase BB0572 [Borreliella burgdorferi B31]	Cu|AAC66931|	ACGal_BBURG Glycosyl transferase BB0572 [Borreliella burgdorferi B31]	1	0.0437	42090.6	14	21	392	Magunda_1_190817124433.6371.6371.2 File:"Magunda_1_190817124433.raw", NativeID:"controllerType=0 controllerNumber=1 scan=6371"	EGIFNECQNLYK	R	K	0.997	32.1	25	32.1	Carbamidomethyl (+57)	1513.69	2	0.0014	0.89	252	263
081919_Magunda_reinj_Ecoli_Custom_cRAP_iLab671	Band 1	Band 1: 37 kDa	Magunda_1_190817124433 (F009274)	ACGal_BBURG Glycosyl transferase BB0572 [Borreliella burgdorferi B31]	Cu|AAC66931|	ACGal_BBURG Glycosyl transferase BB0572 [Borreliella burgdorferi B31]	1	0.0437	42090.6	14	21	392	Magunda_1_190817124433.6133.6133.2 File:"Magunda_1_190817124433.raw", NativeID:"controllerType=0 controllerNumber=1 scan=6133"	EGIFNECQNLYK	R	K	0.997	32.5	25	32.5	Carbamidomethyl (+57)	1513.69	2	0.0018	1.2	252	263
081919_Magunda_reinj_Ecoli_Custom_cRAP_iLab671	Band 1	Band 1: 37 kDa	Magunda_1_190817124433 (F009274)	ACGal_BBURG Glycosyl transferase BB0572 [Borreliella burgdorferi B31]	Cu|AAC66931|	ACGal_BBURG Glycosyl transferase BB0572 [Borreliella burgdorferi B31]	1	0.0437	42090.6	14	21	392	Magunda_1_190817124433.6348.6348.2 File:"Magunda_1_190817124433.raw", NativeID:"controllerType=0 controllerNumber=1 scan=6348"	EGIFNECQNLYK	R	K	0.997	33.7	25	24.1	Carbamidomethyl (+57)	1513.69	2	0.00037	0.25	252	263
081919_Magunda_reinj_Ecoli_Custom_cRAP_iLab671	Band 1	Band 1: 37 kDa	Magunda_1_190817124433 (F009274)	ACGal_BBURG Glycosyl transferase BB0572 [Borreliella burgdorferi B31]	Cu|AAC66931|	ACGal_BBURG Glycosyl transferase BB0572 [Borreliella burgdorferi B31]	1	0.0437	42090.6	14	21	392	Magunda_1_190817124433.6413.6413.2 File:"Magunda_1_190817124433.raw", NativeID:"controllerType=0 controllerNumber=1 scan=6413"	EGIFNECQNLYK	R	K	0.997	34.3	25	3.08	Deamidated (+1), Carbamidomethyl (+57)	1514.68	2	0.0078	5.2	252	263
081919_Magunda_reinj_Ecoli_Custom_cRAP_iLab671	Band 1	Band 1: 37 kDa	Magunda_1_190817124433 (F009274)	ACGal_BBURG Glycosyl transferase BB0572 [Borreliella burgdorferi B31]	Cu|AAC66931|	ACGal_BBURG Glycosyl transferase BB0572 [Borreliella burgdorferi B31]	1	0.0437	42090.6	14	21	392	Magunda_1_190817124433.6449.6449.2 File:"Magunda_1_190817124433.raw", NativeID:"controllerType=0 controllerNumber=1 scan=6449"	EGIFNECQNLYK	R	K	0.997	34.8	25	1.07	Carbamidomethyl (+57), Deamidated (+1)	1514.68	2	0.004	2.7	252	263
081919_Magunda_reinj_Ecoli_Custom_cRAP_iLab671	Band 1	Band 1: 37 kDa	Magunda_1_190817124433 (F009274)	ACGal_BBURG Glycosyl transferase BB0572 [Borreliella burgdorferi B31]	Cu|AAC66931|	ACGal_BBURG Glycosyl transferase BB0572 [Borreliella burgdorferi B31]	1	0.0437	42090.6	14	21	392	Magunda_1_190817124433.6393.6393.2 File:"Magunda_1_190817124433.raw", NativeID:"controllerType=0 controllerNumber=1 scan=6393"	EGIFNECQNLYK	R	K	0.997	34.8	25	34.8	Carbamidomethyl (+57)	1513.69	2	0.0022	1.5	252	263
081919_Magunda_reinj_Ecoli_Custom_cRAP_iLab671	Band 1	Band 1: 37 kDa	Magunda_1_190817124433 (F009274)	ACGal_BBURG Glycosyl transferase BB0572 [Borreliella burgdorferi B31]	Cu|AAC66931|	ACGal_BBURG Glycosyl transferase BB0572 [Borreliella burgdorferi B31]	1	0.0437	42090.6	14	21	392	Magunda_1_190817124433.6438.6438.2 File:"Magunda_1_190817124433.raw", NativeID:"controllerType=0 controllerNumber=1 scan=6438"	EGIFNECQNLYK	R	K	0.997	35.8	25	2.34	Carbamidomethyl (+57), Deamidated (+1)	1514.68	2	0.0068	4.5	252	263
081919_Magunda_reinj_Ecoli_Custom_cRAP_iLab671	Band 1	Band 1: 37 kDa	Magunda_1_190817124433 (F009274)	ACGal_BBURG Glycosyl transferase BB0572 [Borreliella burgdorferi B31]	Cu|AAC66931|	ACGal_BBURG Glycosyl transferase BB0572 [Borreliella burgdorferi B31]	1	0.0437	42090.6	14	21	392	Magunda_1_190817124433.6213.6213.2 File:"Magunda_1_190817124433.raw", NativeID:"controllerType=0 controllerNumber=1 scan=6213"	EGIFNECQNLYK	R	K	0.997	36.1	25	34.4	Carbamidomethyl (+57)	1513.69	2	0.0031	2	252	263
081919_Magunda_reinj_Ecoli_Custom_cRAP_iLab671	Band 1	Band 1: 37 kDa	Magunda_1_190817124433 (F009274)	ACGal_BBURG Glycosyl transferase BB0572 [Borreliella burgdorferi B31]	Cu|AAC66931|	ACGal_BBURG Glycosyl transferase BB0572 [Borreliella burgdorferi B31]	1	0.0437	42090.6	14	21	392	Magunda_1_190817124433.6467.6467.2 File:"Magunda_1_190817124433.raw", NativeID:"controllerType=0 controllerNumber=1 scan=6467"	EGIFNECQNLYK	R	K	0.997	36.5	25	0.31	Carbamidomethyl (+57), Deamidated (+1)	1514.68	2	0.0062	4.1	252	263
081919_Magunda_reinj_Ecoli_Custom_cRAP_iLab671	Band 1	Band 1: 37 kDa	Magunda_1_190817124433 (F009274)	ACGal_BBURG Glycosyl transferase BB0572 [Borreliella burgdorferi B31]	Cu|AAC66931|	ACGal_BBURG Glycosyl transferase BB0572 [Borreliella burgdorferi B31]	1	0.0437	42090.6	14	21	392	Magunda_1_190817124433.6152.6152.2 File:"Magunda_1_190817124433.raw", NativeID:"controllerType=0 controllerNumber=1 scan=6152"	EGIFNECQNLYK	R	K	0.997	38.2	25	37	Carbamidomethyl (+57)	1513.69	2	0.0031	2	252	263
081919_Magunda_reinj_Ecoli_Custom_cRAP_iLab671	Band 1	Band 1: 37 kDa	Magunda_1_190817124433 (F009274)	ACGal_BBURG Glycosyl transferase BB0572 [Borreliella burgdorferi B31]	Cu|AAC66931|	ACGal_BBURG Glycosyl transferase BB0572 [Borreliella burgdorferi B31]	1	0.0437	42090.6	14	21	392	Magunda_1_190817124433.6325.6325.2 File:"Magunda_1_190817124433.raw", NativeID:"controllerType=0 controllerNumber=1 scan=6325"	EGIFNECQNLYK	R	K	0.997	38.3	25	38.3	Carbamidomethyl (+57)	1513.69	2	0.0034	2.3	252	263
081919_Magunda_reinj_Ecoli_Custom_cRAP_iLab671	Band 1	Band 1: 37 kDa	Magunda_1_190817124433 (F009274)	ACGal_BBURG Glycosyl transferase BB0572 [Borreliella burgdorferi B31]	Cu|AAC66931|	ACGal_BBURG Glycosyl transferase BB0572 [Borreliella burgdorferi B31]	1	0.0437	42090.6	14	21	392	Magunda_1_190817124433.6117.6117.2 File:"Magunda_1_190817124433.raw", NativeID:"controllerType=0 controllerNumber=1 scan=6117"	EGIFNECQNLYK	R	K	0.997	38.4	25	38.4	Carbamidomethyl (+57)	1513.69	2	-0.00012	-0.076	252	263
081919_Magunda_reinj_Ecoli_Custom_cRAP_iLab671	Band 1	Band 1: 37 kDa	Magunda_1_190817124433 (F009274)	ACGal_BBURG Glycosyl transferase BB0572 [Borreliella burgdorferi B31]	Cu|AAC66931|	ACGal_BBURG Glycosyl transferase BB0572 [Borreliella burgdorferi B31]	1	0.0437	42090.6	14	21	392	Magunda_1_190817124433.6430.6430.2 File:"Magunda_1_190817124433.raw", NativeID:"controllerType=0 controllerNumber=1 scan=6430"	EGIFNECQNLYK	R	K	0.997	38.7	25	0.12	Carbamidomethyl (+57), Deamidated (+1)	1514.68	2	0.0068	4.5	252	263
081919_Magunda_reinj_Ecoli_Custom_cRAP_iLab671	Band 1	Band 1: 37 kDa	Magunda_1_190817124433 (F009274)	ACGal_BBURG Glycosyl transferase BB0572 [Borreliella burgdorferi B31]	Cu|AAC66931|	ACGal_BBURG Glycosyl transferase BB0572 [Borreliella burgdorferi B31]	1	0.0437	42090.6	14	21	392	Magunda_1_190817124433.6410.6410.2 File:"Magunda_1_190817124433.raw", NativeID:"controllerType=0 controllerNumber=1 scan=6410"	EGIFNECQNLYK	R	K	0.997	39	25	8.1	Deamidated (+1), Carbamidomethyl (+57)	1514.68	2	0.0078	5.2	252	263
081919_Magunda_reinj_Ecoli_Custom_cRAP_iLab671	Band 1	Band 1: 37 kDa	Magunda_1_190817124433 (F009274)	ACGal_BBURG Glycosyl transferase BB0572 [Borreliella burgdorferi B31]	Cu|AAC66931|	ACGal_BBURG Glycosyl transferase BB0572 [Borreliella burgdorferi B31]	1	0.0437	42090.6	14	21	392	Magunda_1_190817124433.6817.6817.2 File:"Magunda_1_190817124433.raw", NativeID:"controllerType=0 controllerNumber=1 scan=6817"	EGIFNECQNLYK	R	K	0.997	39	25	4.52	Deamidated (+1), Carbamidomethyl (+57)	1514.68	2	0.0055	3.6	252	263
081919_Magunda_reinj_Ecoli_Custom_cRAP_iLab671	Band 1	Band 1: 37 kDa	Magunda_1_190817124433 (F009274)	ACGal_BBURG Glycosyl transferase BB0572 [Borreliella burgdorferi B31]	Cu|AAC66931|	ACGal_BBURG Glycosyl transferase BB0572 [Borreliella burgdorferi B31]	1	0.0437	42090.6	14	21	392	Magunda_1_190817124433.6304.6304.2 File:"Magunda_1_190817124433.raw", NativeID:"controllerType=0 controllerNumber=1 scan=6304"	EGIFNECQNLYK	R	K	0.997	39.9	25	37.5	Carbamidomethyl (+57)	1513.69	2	0.0032	2.1	252	263
081919_Magunda_reinj_Ecoli_Custom_cRAP_iLab671	Band 1	Band 1: 37 kDa	Magunda_1_190817124433 (F009274)	ACGal_BBURG Glycosyl transferase BB0572 [Borreliella burgdorferi B31]	Cu|AAC66931|	ACGal_BBURG Glycosyl transferase BB0572 [Borreliella burgdorferi B31]	1	0.0437	42090.6	14	21	392	Magunda_1_190817124433.6352.6352.2 File:"Magunda_1_190817124433.raw", NativeID:"controllerType=0 controllerNumber=1 scan=6352"	EGIFNECQNLYK	R	K	0.997	39.9	25	39.9	Carbamidomethyl (+57)	1513.69	2	0.00037	0.25	252	263
081919_Magunda_reinj_Ecoli_Custom_cRAP_iLab671	Band 1	Band 1: 37 kDa	Magunda_1_190817124433 (F009274)	ACGal_BBURG Glycosyl transferase BB0572 [Borreliella burgdorferi B31]	Cu|AAC66931|	ACGal_BBURG Glycosyl transferase BB0572 [Borreliella burgdorferi B31]	1	0.0437	42090.6	14	21	392	Magunda_1_190817124433.6132.6132.2 File:"Magunda_1_190817124433.raw", NativeID:"controllerType=0 controllerNumber=1 scan=6132"	EGIFNECQNLYK	R	K	0.997	40.2	25	39.3	Carbamidomethyl (+57)	1513.69	2	0.0018	1.2	252	263
081919_Magunda_reinj_Ecoli_Custom_cRAP_iLab671	Band 1	Band 1: 37 kDa	Magunda_1_190817124433 (F009274)	ACGal_BBURG Glycosyl transferase BB0572 [Borreliella burgdorferi B31]	Cu|AAC66931|	ACGal_BBURG Glycosyl transferase BB0572 [Borreliella burgdorferi B31]	1	0.0437	42090.6	14	21	392	Magunda_1_190817124433.6368.6368.2 File:"Magunda_1_190817124433.raw", NativeID:"controllerType=0 controllerNumber=1 scan=6368"	EGIFNECQNLYK	R	K	0.997	40.5	25	40.5	Carbamidomethyl (+57)	1513.69	2	0.0018	1.2	252	263
081919_Magunda_reinj_Ecoli_Custom_cRAP_iLab671	Band 1	Band 1: 37 kDa	Magunda_1_190817124433 (F009274)	ACGal_BBURG Glycosyl transferase BB0572 [Borreliella burgdorferi B31]	Cu|AAC66931|	ACGal_BBURG Glycosyl transferase BB0572 [Borreliella burgdorferi B31]	1	0.0437	42090.6	14	21	392	Magunda_1_190817124433.6474.6474.2 File:"Magunda_1_190817124433.raw", NativeID:"controllerType=0 controllerNumber=1 scan=6474"	EGIFNECQNLYK	R	K	0.997	40.7	25	2.95	Carbamidomethyl (+57), Deamidated (+1)	1514.68	2	0.0062	4.1	252	263
081919_Magunda_reinj_Ecoli_Custom_cRAP_iLab671	Band 1	Band 1: 37 kDa	Magunda_1_190817124433 (F009274)	ACGal_BBURG Glycosyl transferase BB0572 [Borreliella burgdorferi B31]	Cu|AAC66931|	ACGal_BBURG Glycosyl transferase BB0572 [Borreliella burgdorferi B31]	1	0.0437	42090.6	14	21	392	Magunda_1_190817124433.6151.6151.2 File:"Magunda_1_190817124433.raw", NativeID:"controllerType=0 controllerNumber=1 scan=6151"	EGIFNECQNLYK	R	K	0.997	42.8	25	41.8	Carbamidomethyl (+57)	1513.69	2	0.0031	2	252	263
081919_Magunda_reinj_Ecoli_Custom_cRAP_iLab671	Band 1	Band 1: 37 kDa	Magunda_1_190817124433 (F009274)	ACGal_BBURG Glycosyl transferase BB0572 [Borreliella burgdorferi B31]	Cu|AAC66931|	ACGal_BBURG Glycosyl transferase BB0572 [Borreliella burgdorferi B31]	1	0.0437	42090.6	14	21	392	Magunda_1_190817124433.6212.6212.2 File:"Magunda_1_190817124433.raw", NativeID:"controllerType=0 controllerNumber=1 scan=6212"	EGIFNECQNLYK	R	K	0.997	42.9	25	42.6	Carbamidomethyl (+57)	1513.69	2	0.0031	2	252	263
081919_Magunda_reinj_Ecoli_Custom_cRAP_iLab671	Band 1	Band 1: 37 kDa	Magunda_1_190817124433 (F009274)	ACGal_BBURG Glycosyl transferase BB0572 [Borreliella burgdorferi B31]	Cu|AAC66931|	ACGal_BBURG Glycosyl transferase BB0572 [Borreliella burgdorferi B31]	1	0.0437	42090.6	14	21	392	Magunda_1_190817124433.6112.6112.2 File:"Magunda_1_190817124433.raw", NativeID:"controllerType=0 controllerNumber=1 scan=6112"	EGIFNECQNLYK	R	K	0.997	43.4	25	43.4	Carbamidomethyl (+57)	1513.69	2	-0.00012	-0.076	252	263
081919_Magunda_reinj_Ecoli_Custom_cRAP_iLab671	Band 1	Band 1: 37 kDa	Magunda_1_190817124433 (F009274)	ACGal_BBURG Glycosyl transferase BB0572 [Borreliella burgdorferi B31]	Cu|AAC66931|	ACGal_BBURG Glycosyl transferase BB0572 [Borreliella burgdorferi B31]	1	0.0437	42090.6	14	21	392	Magunda_1_190817124433.6280.6280.2 File:"Magunda_1_190817124433.raw", NativeID:"controllerType=0 controllerNumber=1 scan=6280"	EGIFNECQNLYK	R	K	0.997	43.5	25	43.5	Carbamidomethyl (+57)	1513.69	2	0.0042	2.7	252	263
081919_Magunda_reinj_Ecoli_Custom_cRAP_iLab671	Band 1	Band 1: 37 kDa	Magunda_1_190817124433 (F009274)	ACGal_BBURG Glycosyl transferase BB0572 [Borreliella burgdorferi B31]	Cu|AAC66931|	ACGal_BBURG Glycosyl transferase BB0572 [Borreliella burgdorferi B31]	1	0.0437	42090.6	14	21	392	Magunda_1_190817124433.6447.6447.2 File:"Magunda_1_190817124433.raw", NativeID:"controllerType=0 controllerNumber=1 scan=6447"	EGIFNECQNLYK	R	K	0.997	44.5	25	6.53	Deamidated (+1), Carbamidomethyl (+57)	1514.68	2	0.004	2.7	252	263
081919_Magunda_reinj_Ecoli_Custom_cRAP_iLab671	Band 1	Band 1: 37 kDa	Magunda_1_190817124433 (F009274)	ACGal_BBURG Glycosyl transferase BB0572 [Borreliella burgdorferi B31]	Cu|AAC66931|	ACGal_BBURG Glycosyl transferase BB0572 [Borreliella burgdorferi B31]	1	0.0437	42090.6	14	21	392	Magunda_1_190817124433.6171.6171.2 File:"Magunda_1_190817124433.raw", NativeID:"controllerType=0 controllerNumber=1 scan=6171"	EGIFNECQNLYK	R	K	0.997	48	25	47.5	Carbamidomethyl (+57)	1513.69	2	0.0012	0.81	252	263
081919_Magunda_reinj_Ecoli_Custom_cRAP_iLab671	Band 1	Band 1: 37 kDa	Magunda_1_190817124433 (F009274)	ACGal_BBURG Glycosyl transferase BB0572 [Borreliella burgdorferi B31]	Cu|AAC66931|	ACGal_BBURG Glycosyl transferase BB0572 [Borreliella burgdorferi B31]	1	0.0437	42090.6	14	21	392	Magunda_1_190817124433.6236.6236.2 File:"Magunda_1_190817124433.raw", NativeID:"controllerType=0 controllerNumber=1 scan=6236"	EGIFNECQNLYK	R	K	0.997	48.6	25	48.6	Carbamidomethyl (+57)	1513.69	2	0.0012	0.81	252	263
081919_Magunda_reinj_Ecoli_Custom_cRAP_iLab671	Band 1	Band 1: 37 kDa	Magunda_1_190817124433 (F009274)	ACGal_BBURG Glycosyl transferase BB0572 [Borreliella burgdorferi B31]	Cu|AAC66931|	ACGal_BBURG Glycosyl transferase BB0572 [Borreliella burgdorferi B31]	1	0.0437	42090.6	14	21	392	Magunda_1_190817124433.6328.6328.2 File:"Magunda_1_190817124433.raw", NativeID:"controllerType=0 controllerNumber=1 scan=6328"	EGIFNECQNLYK	R	K	0.997	49.4	25	41.8	Carbamidomethyl (+57)	1513.69	2	0.0034	2.3	252	263
081919_Magunda_reinj_Ecoli_Custom_cRAP_iLab671	Band 1	Band 1: 37 kDa	Magunda_1_190817124433 (F009274)	ACGal_BBURG Glycosyl transferase BB0572 [Borreliella burgdorferi B31]	Cu|AAC66931|	ACGal_BBURG Glycosyl transferase BB0572 [Borreliella burgdorferi B31]	1	0.0437	42090.6	14	21	392	Magunda_1_190817124433.6192.6192.2 File:"Magunda_1_190817124433.raw", NativeID:"controllerType=0 controllerNumber=1 scan=6192"	EGIFNECQNLYK	R	K	0.997	49.8	25	46.7	Carbamidomethyl (+57)	1513.69	2	0.0029	1.9	252	263
081919_Magunda_reinj_Ecoli_Custom_cRAP_iLab671	Band 1	Band 1: 37 kDa	Magunda_1_190817124433 (F009274)	ACGal_BBURG Glycosyl transferase BB0572 [Borreliella burgdorferi B31]	Cu|AAC66931|	ACGal_BBURG Glycosyl transferase BB0572 [Borreliella burgdorferi B31]	1	0.0437	42090.6	14	21	392	Magunda_1_190817124433.6281.6281.2 File:"Magunda_1_190817124433.raw", NativeID:"controllerType=0 controllerNumber=1 scan=6281"	EGIFNECQNLYK	R	K	0.997	50	25	50	Carbamidomethyl (+57)	1513.69	2	0.0042	2.7	252	263
081919_Magunda_reinj_Ecoli_Custom_cRAP_iLab671	Band 1	Band 1: 37 kDa	Magunda_1_190817124433 (F009274)	ACGal_BBURG Glycosyl transferase BB0572 [Borreliella burgdorferi B31]	Cu|AAC66931|	ACGal_BBURG Glycosyl transferase BB0572 [Borreliella burgdorferi B31]	1	0.0437	42090.6	14	21	392	Magunda_1_190817124433.6260.6260.2 File:"Magunda_1_190817124433.raw", NativeID:"controllerType=0 controllerNumber=1 scan=6260"	EGIFNECQNLYK	R	K	0.997	50	25	50	Carbamidomethyl (+57)	1513.69	2	0.0018	1.2	252	263
081919_Magunda_reinj_Ecoli_Custom_cRAP_iLab671	Band 1	Band 1: 37 kDa	Magunda_1_190817124433 (F009274)	ACGal_BBURG Glycosyl transferase BB0572 [Borreliella burgdorferi B31]	Cu|AAC66931|	ACGal_BBURG Glycosyl transferase BB0572 [Borreliella burgdorferi B31]	1	0.0437	42090.6	14	21	392	Magunda_1_190817124433.6306.6306.2 File:"Magunda_1_190817124433.raw", NativeID:"controllerType=0 controllerNumber=1 scan=6306"	EGIFNECQNLYK	R	K	0.997	50.5	25	50.5	Carbamidomethyl (+57)	1513.69	2	0.0032	2.1	252	263
081919_Magunda_reinj_Ecoli_Custom_cRAP_iLab671	Band 1	Band 1: 37 kDa	Magunda_1_190817124433 (F009274)	ACGal_BBURG Glycosyl transferase BB0572 [Borreliella burgdorferi B31]	Cu|AAC66931|	ACGal_BBURG Glycosyl transferase BB0572 [Borreliella burgdorferi B31]	1	0.0437	42090.6	14	21	392	Magunda_1_190817124433.6172.6172.2 File:"Magunda_1_190817124433.raw", NativeID:"controllerType=0 controllerNumber=1 scan=6172"	EGIFNECQNLYK	R	K	0.997	50.8	25	50.8	Carbamidomethyl (+57)	1513.69	2	0.0012	0.81	252	263
081919_Magunda_reinj_Ecoli_Custom_cRAP_iLab671	Band 1	Band 1: 37 kDa	Magunda_1_190817124433 (F009274)	ACGal_BBURG Glycosyl transferase BB0572 [Borreliella burgdorferi B31]	Cu|AAC66931|	ACGal_BBURG Glycosyl transferase BB0572 [Borreliella burgdorferi B31]	1	0.0437	42090.6	14	21	392	Magunda_1_190817124433.6191.6191.2 File:"Magunda_1_190817124433.raw", NativeID:"controllerType=0 controllerNumber=1 scan=6191"	EGIFNECQNLYK	R	K	0.997	51.2	25	51.2	Carbamidomethyl (+57)	1513.69	2	0.0029	1.9	252	263
081919_Magunda_reinj_Ecoli_Custom_cRAP_iLab671	Band 1	Band 1: 37 kDa	Magunda_1_190817124433 (F009274)	ACGal_BBURG Glycosyl transferase BB0572 [Borreliella burgdorferi B31]	Cu|AAC66931|	ACGal_BBURG Glycosyl transferase BB0572 [Borreliella burgdorferi B31]	1	0.0437	42090.6	14	21	392	Magunda_1_190817124433.6111.6111.2 File:"Magunda_1_190817124433.raw", NativeID:"controllerType=0 controllerNumber=1 scan=6111"	EGIFNECQNLYK	R	K	0.997	54.5	25	54.5	Carbamidomethyl (+57)	1513.69	2	-0.00012	-0.076	252	263
081919_Magunda_reinj_Ecoli_Custom_cRAP_iLab671	Band 1	Band 1: 37 kDa	Magunda_1_190817124433 (F009274)	ACGal_BBURG Glycosyl transferase BB0572 [Borreliella burgdorferi B31]	Cu|AAC66931|	ACGal_BBURG Glycosyl transferase BB0572 [Borreliella burgdorferi B31]	1	0.0437	42090.6	14	21	392	Magunda_1_190817124433.6131.6131.2 File:"Magunda_1_190817124433.raw", NativeID:"controllerType=0 controllerNumber=1 scan=6131"	EGIFNECQNLYK	R	K	0.997	54.9	25	52.7	Carbamidomethyl (+57)	1513.69	2	0.0018	1.2	252	263
081919_Magunda_reinj_Ecoli_Custom_cRAP_iLab671	Band 1	Band 1: 37 kDa	Magunda_1_190817124433 (F009274)	ACGal_BBURG Glycosyl transferase BB0572 [Borreliella burgdorferi B31]	Cu|AAC66931|	ACGal_BBURG Glycosyl transferase BB0572 [Borreliella burgdorferi B31]	1	0.0437	42090.6	14	21	392	Magunda_1_190817124433.6432.6432.2 File:"Magunda_1_190817124433.raw", NativeID:"controllerType=0 controllerNumber=1 scan=6432"	EGIFNECQNLYK	R	K	0.997	58.7	25	0.01	Carbamidomethyl (+57), Deamidated (+1)	1514.68	2	0.0068	4.5	252	263
081919_Magunda_reinj_Ecoli_Custom_cRAP_iLab671	Band 1	Band 1: 37 kDa	Magunda_1_190817124433 (F009274)	ACGal_BBURG Glycosyl transferase BB0572 [Borreliella burgdorferi B31]	Cu|AAC66931|	ACGal_BBURG Glycosyl transferase BB0572 [Borreliella burgdorferi B31]	1	0.0437	42090.6	14	21	392	Magunda_1_190817124433.6258.6258.2 File:"Magunda_1_190817124433.raw", NativeID:"controllerType=0 controllerNumber=1 scan=6258"	EGIFNECQNLYK	R	K	0.997	61.3	25	61.3	Carbamidomethyl (+57)	1513.69	2	0.0018	1.2	252	263
081919_Magunda_reinj_Ecoli_Custom_cRAP_iLab671	Band 1	Band 1: 37 kDa	Magunda_1_190817124433 (F009274)	ACGal_BBURG Glycosyl transferase BB0572 [Borreliella burgdorferi B31]	Cu|AAC66931|	ACGal_BBURG Glycosyl transferase BB0572 [Borreliella burgdorferi B31]	1	0.0437	42090.6	14	21	392	Magunda_1_190817124433.6235.6235.2 File:"Magunda_1_190817124433.raw", NativeID:"controllerType=0 controllerNumber=1 scan=6235"	EGIFNECQNLYK	R	K	0.997	61.6	25	59.3	Carbamidomethyl (+57)	1513.69	2	0.0012	0.81	252	263
081919_Magunda_reinj_Ecoli_Custom_cRAP_iLab671	Band 1	Band 1: 37 kDa	Magunda_1_190817124433 (F009274)	ACGal_BBURG Glycosyl transferase BB0572 [Borreliella burgdorferi B31]	Cu|AAC66931|	ACGal_BBURG Glycosyl transferase BB0572 [Borreliella burgdorferi B31]	1	0.0437	42090.6	14	21	392	Magunda_1_190817124433.4879.4879.3 File:"Magunda_1_190817124433.raw", NativeID:"controllerType=0 controllerNumber=1 scan=4879"	EGIFNECQNLYKK	R	F	0.989	18.8	25	14.5	Carbamidomethyl (+57)	1641.78	3	0.0011	0.65	252	264
081919_Magunda_reinj_Ecoli_Custom_cRAP_iLab671	Band 1	Band 1: 37 kDa	Magunda_1_190817124433 (F009274)	ACGal_BBURG Glycosyl transferase BB0572 [Borreliella burgdorferi B31]	Cu|AAC66931|	ACGal_BBURG Glycosyl transferase BB0572 [Borreliella burgdorferi B31]	1	0.0437	42090.6	14	21	392	Magunda_1_190817124433.4971.4971.3 File:"Magunda_1_190817124433.raw", NativeID:"controllerType=0 controllerNumber=1 scan=4971"	EGIFNECQNLYKK	R	F	0.99	19.7	25	12.6	Carbamidomethyl (+57)	1641.78	3	0.0022	1.3	252	264
081919_Magunda_reinj_Ecoli_Custom_cRAP_iLab671	Band 1	Band 1: 37 kDa	Magunda_1_190817124433 (F009274)	ACGal_BBURG Glycosyl transferase BB0572 [Borreliella burgdorferi B31]	Cu|AAC66931|	ACGal_BBURG Glycosyl transferase BB0572 [Borreliella burgdorferi B31]	1	0.0437	42090.6	14	21	392	Magunda_1_190817124433.4929.4929.3 File:"Magunda_1_190817124433.raw", NativeID:"controllerType=0 controllerNumber=1 scan=4929"	EGIFNECQNLYKK	R	F	0.994	21.6	25	12.5	Carbamidomethyl (+57)	1641.78	3	0.00033	0.2	252	264
081919_Magunda_reinj_Ecoli_Custom_cRAP_iLab671	Band 1	Band 1: 37 kDa	Magunda_1_190817124433 (F009274)	ACGal_BBURG Glycosyl transferase BB0572 [Borreliella burgdorferi B31]	Cu|AAC66931|	ACGal_BBURG Glycosyl transferase BB0572 [Borreliella burgdorferi B31]	1	0.0437	42090.6	14	21	392	Magunda_1_190817124433.4871.4871.3 File:"Magunda_1_190817124433.raw", NativeID:"controllerType=0 controllerNumber=1 scan=4871"	EGIFNECQNLYKK	R	F	0.997	23.5	25	13.8	Carbamidomethyl (+57)	1641.78	3	0.0011	0.65	252	264
081919_Magunda_reinj_Ecoli_Custom_cRAP_iLab671	Band 1	Band 1: 37 kDa	Magunda_1_190817124433 (F009274)	ACGal_BBURG Glycosyl transferase BB0572 [Borreliella burgdorferi B31]	Cu|AAC66931|	ACGal_BBURG Glycosyl transferase BB0572 [Borreliella burgdorferi B31]	1	0.0437	42090.6	14	21	392	Magunda_1_190817124433.4861.4861.3 File:"Magunda_1_190817124433.raw", NativeID:"controllerType=0 controllerNumber=1 scan=4861"	EGIFNECQNLYKK	R	F	0.997	35	25	27.7	Carbamidomethyl (+57)	1641.78	3	-0.0011	-0.69	252	264
081919_Magunda_reinj_Ecoli_Custom_cRAP_iLab671	Band 1	Band 1: 37 kDa	Magunda_1_190817124433 (F009274)	ACGal_BBURG Glycosyl transferase BB0572 [Borreliella burgdorferi B31]	Cu|AAC66931|	ACGal_BBURG Glycosyl transferase BB0572 [Borreliella burgdorferi B31]	1	0.0437	42090.6	14	21	392	Magunda_1_190817124433.6103.6103.2 File:"Magunda_1_190817124433.raw", NativeID:"controllerType=0 controllerNumber=1 scan=6103"	GLSEFQDCYEYAK	K	S	0.914	18	25	18	Deamidated (+1), Carbamidomethyl (+57)	1609.67	2	0.0065	4	307	319
081919_Magunda_reinj_Ecoli_Custom_cRAP_iLab671	Band 1	Band 1: 37 kDa	Magunda_1_190817124433 (F009274)	ACGal_BBURG Glycosyl transferase BB0572 [Borreliella burgdorferi B31]	Cu|AAC66931|	ACGal_BBURG Glycosyl transferase BB0572 [Borreliella burgdorferi B31]	1	0.0437	42090.6	14	21	392	Magunda_1_190817124433.5647.5647.2 File:"Magunda_1_190817124433.raw", NativeID:"controllerType=0 controllerNumber=1 scan=5647"	GLSEFQDCYEYAK	K	S	0.922	16.7	25	14.8	Carbamidomethyl (+57)	1608.68	2	0.0043	2.7	307	319
081919_Magunda_reinj_Ecoli_Custom_cRAP_iLab671	Band 1	Band 1: 37 kDa	Magunda_1_190817124433 (F009274)	ACGal_BBURG Glycosyl transferase BB0572 [Borreliella burgdorferi B31]	Cu|AAC66931|	ACGal_BBURG Glycosyl transferase BB0572 [Borreliella burgdorferi B31]	1	0.0437	42090.6	14	21	392	Magunda_1_190817124433.5733.5733.2 File:"Magunda_1_190817124433.raw", NativeID:"controllerType=0 controllerNumber=1 scan=5733"	GLSEFQDCYEYAK	K	S	0.991	20.3	25	17.2	Carbamidomethyl (+57)	1608.68	2	-0.00011	-0.071	307	319
081919_Magunda_reinj_Ecoli_Custom_cRAP_iLab671	Band 1	Band 1: 37 kDa	Magunda_1_190817124433 (F009274)	ACGal_BBURG Glycosyl transferase BB0572 [Borreliella burgdorferi B31]	Cu|AAC66931|	ACGal_BBURG Glycosyl transferase BB0572 [Borreliella burgdorferi B31]	1	0.0437	42090.6	14	21	392	Magunda_1_190817124433.5890.5890.2 File:"Magunda_1_190817124433.raw", NativeID:"controllerType=0 controllerNumber=1 scan=5890"	GLSEFQDCYEYAK	K	S	0.993	19.9	25	15.3	Carbamidomethyl (+57)	1608.68	2	0.00086	0.54	307	319
081919_Magunda_reinj_Ecoli_Custom_cRAP_iLab671	Band 1	Band 1: 37 kDa	Magunda_1_190817124433 (F009274)	ACGal_BBURG Glycosyl transferase BB0572 [Borreliella burgdorferi B31]	Cu|AAC66931|	ACGal_BBURG Glycosyl transferase BB0572 [Borreliella burgdorferi B31]	1	0.0437	42090.6	14	21	392	Magunda_1_190817124433.5628.5628.2 File:"Magunda_1_190817124433.raw", NativeID:"controllerType=0 controllerNumber=1 scan=5628"	GLSEFQDCYEYAK	K	S	0.997	23.5	25	23.5	Carbamidomethyl (+57)	1608.68	2	0.0025	1.5	307	319
081919_Magunda_reinj_Ecoli_Custom_cRAP_iLab671	Band 1	Band 1: 37 kDa	Magunda_1_190817124433 (F009274)	ACGal_BBURG Glycosyl transferase BB0572 [Borreliella burgdorferi B31]	Cu|AAC66931|	ACGal_BBURG Glycosyl transferase BB0572 [Borreliella burgdorferi B31]	1	0.0437	42090.6	14	21	392	Magunda_1_190817124433.5759.5759.2 File:"Magunda_1_190817124433.raw", NativeID:"controllerType=0 controllerNumber=1 scan=5759"	GLSEFQDCYEYAK	K	S	0.997	23	25	19.9	Carbamidomethyl (+57)	1608.68	2	0.00013	0.081	307	319
081919_Magunda_reinj_Ecoli_Custom_cRAP_iLab671	Band 1	Band 1: 37 kDa	Magunda_1_190817124433 (F009274)	ACGal_BBURG Glycosyl transferase BB0572 [Borreliella burgdorferi B31]	Cu|AAC66931|	ACGal_BBURG Glycosyl transferase BB0572 [Borreliella burgdorferi B31]	1	0.0437	42090.6	14	21	392	Magunda_1_190817124433.5711.5711.2 File:"Magunda_1_190817124433.raw", NativeID:"controllerType=0 controllerNumber=1 scan=5711"	GLSEFQDCYEYAK	K	S	0.997	23.9	25	23.9	Carbamidomethyl (+57)	1608.68	2	0.0018	1.1	307	319
081919_Magunda_reinj_Ecoli_Custom_cRAP_iLab671	Band 1	Band 1: 37 kDa	Magunda_1_190817124433 (F009274)	ACGal_BBURG Glycosyl transferase BB0572 [Borreliella burgdorferi B31]	Cu|AAC66931|	ACGal_BBURG Glycosyl transferase BB0572 [Borreliella burgdorferi B31]	1	0.0437	42090.6	14	21	392	Magunda_1_190817124433.5613.5613.2 File:"Magunda_1_190817124433.raw", NativeID:"controllerType=0 controllerNumber=1 scan=5613"	GLSEFQDCYEYAK	K	S	0.997	25.2	25	17.6	Carbamidomethyl (+57)	1608.68	2	0.0018	1.1	307	319
081919_Magunda_reinj_Ecoli_Custom_cRAP_iLab671	Band 1	Band 1: 37 kDa	Magunda_1_190817124433 (F009274)	ACGal_BBURG Glycosyl transferase BB0572 [Borreliella burgdorferi B31]	Cu|AAC66931|	ACGal_BBURG Glycosyl transferase BB0572 [Borreliella burgdorferi B31]	1	0.0437	42090.6	14	21	392	Magunda_1_190817124433.5824.5824.2 File:"Magunda_1_190817124433.raw", NativeID:"controllerType=0 controllerNumber=1 scan=5824"	GLSEFQDCYEYAK	K	S	0.997	83.2	25	67.4	Carbamidomethyl (+57)	1608.68	2	0.00025	0.16	307	319
081919_Magunda_reinj_Ecoli_Custom_cRAP_iLab671	Band 1	Band 1: 37 kDa	Magunda_1_190817124433 (F009274)	ACGal_BBURG Glycosyl transferase BB0572 [Borreliella burgdorferi B31]	Cu|AAC66931|	ACGal_BBURG Glycosyl transferase BB0572 [Borreliella burgdorferi B31]	1	0.0437	42090.6	14	21	392	Magunda_1_190817124433.5668.5668.2 File:"Magunda_1_190817124433.raw", NativeID:"controllerType=0 controllerNumber=1 scan=5668"	GLSEFQDCYEYAK	K	S	0.997	27.9	25	21.8	Carbamidomethyl (+57)	1608.68	2	0.0038	2.4	307	319
081919_Magunda_reinj_Ecoli_Custom_cRAP_iLab671	Band 1	Band 1: 37 kDa	Magunda_1_190817124433 (F009274)	ACGal_BBURG Glycosyl transferase BB0572 [Borreliella burgdorferi B31]	Cu|AAC66931|	ACGal_BBURG Glycosyl transferase BB0572 [Borreliella burgdorferi B31]	1	0.0437	42090.6	14	21	392	Magunda_1_190817124433.5689.5689.2 File:"Magunda_1_190817124433.raw", NativeID:"controllerType=0 controllerNumber=1 scan=5689"	GLSEFQDCYEYAK	K	S	0.997	28.2	25	22.5	Carbamidomethyl (+57)	1608.68	2	0.0021	1.3	307	319
081919_Magunda_reinj_Ecoli_Custom_cRAP_iLab671	Band 1	Band 1: 37 kDa	Magunda_1_190817124433 (F009274)	ACGal_BBURG Glycosyl transferase BB0572 [Borreliella burgdorferi B31]	Cu|AAC66931|	ACGal_BBURG Glycosyl transferase BB0572 [Borreliella burgdorferi B31]	1	0.0437	42090.6	14	21	392	Magunda_1_190817124433.5790.5790.2 File:"Magunda_1_190817124433.raw", NativeID:"controllerType=0 controllerNumber=1 scan=5790"	GLSEFQDCYEYAK	K	S	0.997	28.6	25	25.4	Carbamidomethyl (+57)	1608.68	2	0.0029	1.8	307	319
081919_Magunda_reinj_Ecoli_Custom_cRAP_iLab671	Band 1	Band 1: 37 kDa	Magunda_1_190817124433 (F009274)	ACGal_BBURG Glycosyl transferase BB0572 [Borreliella burgdorferi B31]	Cu|AAC66931|	ACGal_BBURG Glycosyl transferase BB0572 [Borreliella burgdorferi B31]	1	0.0437	42090.6	14	21	392	Magunda_1_190817124433.6145.6145.2 File:"Magunda_1_190817124433.raw", NativeID:"controllerType=0 controllerNumber=1 scan=6145"	GLSEFQDCYEYAK	K	S	0.997	38.9	25	3.34	Deamidated (+1), Carbamidomethyl (+57)	1609.67	2	0.0095	5.9	307	319
081919_Magunda_reinj_Ecoli_Custom_cRAP_iLab671	Band 1	Band 1: 37 kDa	Magunda_1_190817124433 (F009274)	ACGal_BBURG Glycosyl transferase BB0572 [Borreliella burgdorferi B31]	Cu|AAC66931|	ACGal_BBURG Glycosyl transferase BB0572 [Borreliella burgdorferi B31]	1	0.0437	42090.6	14	21	392	Magunda_1_190817124433.6095.6095.2 File:"Magunda_1_190817124433.raw", NativeID:"controllerType=0 controllerNumber=1 scan=6095"	GLSEFQDCYEYAK	K	S	0.997	40.2	25	11.1	Deamidated (+1), Carbamidomethyl (+57)	1609.67	2	0.0065	4	307	319
081919_Magunda_reinj_Ecoli_Custom_cRAP_iLab671	Band 1	Band 1: 37 kDa	Magunda_1_190817124433 (F009274)	ACGal_BBURG Glycosyl transferase BB0572 [Borreliella burgdorferi B31]	Cu|AAC66931|	ACGal_BBURG Glycosyl transferase BB0572 [Borreliella burgdorferi B31]	1	0.0437	42090.6	14	21	392	Magunda_1_190817124433.6072.6072.2 File:"Magunda_1_190817124433.raw", NativeID:"controllerType=0 controllerNumber=1 scan=6072"	GLSEFQDCYEYAK	K	S	0.997	40.7	25	15.8	Deamidated (+1), Carbamidomethyl (+57)	1609.67	2	0.0063	3.9	307	319
081919_Magunda_reinj_Ecoli_Custom_cRAP_iLab671	Band 1	Band 1: 37 kDa	Magunda_1_190817124433 (F009274)	ACGal_BBURG Glycosyl transferase BB0572 [Borreliella burgdorferi B31]	Cu|AAC66931|	ACGal_BBURG Glycosyl transferase BB0572 [Borreliella burgdorferi B31]	1	0.0437	42090.6	14	21	392	Magunda_1_190817124433.5781.5781.2 File:"Magunda_1_190817124433.raw", NativeID:"controllerType=0 controllerNumber=1 scan=5781"	GLSEFQDCYEYAK	K	S	0.997	41.5	25	31.4	Carbamidomethyl (+57)	1608.68	2	0.0029	1.8	307	319
081919_Magunda_reinj_Ecoli_Custom_cRAP_iLab671	Band 1	Band 1: 37 kDa	Magunda_1_190817124433 (F009274)	ACGal_BBURG Glycosyl transferase BB0572 [Borreliella burgdorferi B31]	Cu|AAC66931|	ACGal_BBURG Glycosyl transferase BB0572 [Borreliella burgdorferi B31]	1	0.0437	42090.6	14	21	392	Magunda_1_190817124433.6121.6121.2 File:"Magunda_1_190817124433.raw", NativeID:"controllerType=0 controllerNumber=1 scan=6121"	GLSEFQDCYEYAK	K	S	0.997	41.9	25	22.3	Deamidated (+1), Carbamidomethyl (+57)	1609.67	2	0.0045	2.8	307	319
081919_Magunda_reinj_Ecoli_Custom_cRAP_iLab671	Band 1	Band 1: 37 kDa	Magunda_1_190817124433 (F009274)	ACGal_BBURG Glycosyl transferase BB0572 [Borreliella burgdorferi B31]	Cu|AAC66931|	ACGal_BBURG Glycosyl transferase BB0572 [Borreliella burgdorferi B31]	1	0.0437	42090.6	14	21	392	Magunda_1_190817124433.6078.6078.2 File:"Magunda_1_190817124433.raw", NativeID:"controllerType=0 controllerNumber=1 scan=6078"	GLSEFQDCYEYAK	K	S	0.997	42.1	25	32.7	Deamidated (+1), Carbamidomethyl (+57)	1609.67	2	0.0063	3.9	307	319
081919_Magunda_reinj_Ecoli_Custom_cRAP_iLab671	Band 1	Band 1: 37 kDa	Magunda_1_190817124433 (F009274)	ACGal_BBURG Glycosyl transferase BB0572 [Borreliella burgdorferi B31]	Cu|AAC66931|	ACGal_BBURG Glycosyl transferase BB0572 [Borreliella burgdorferi B31]	1	0.0437	42090.6	14	21	392	Magunda_1_190817124433.5754.5754.2 File:"Magunda_1_190817124433.raw", NativeID:"controllerType=0 controllerNumber=1 scan=5754"	GLSEFQDCYEYAK	K	S	0.997	43.5	25	39.1	Carbamidomethyl (+57)	1608.68	2	0.00013	0.081	307	319
081919_Magunda_reinj_Ecoli_Custom_cRAP_iLab671	Band 1	Band 1: 37 kDa	Magunda_1_190817124433 (F009274)	ACGal_BBURG Glycosyl transferase BB0572 [Borreliella burgdorferi B31]	Cu|AAC66931|	ACGal_BBURG Glycosyl transferase BB0572 [Borreliella burgdorferi B31]	1	0.0437	42090.6	14	21	392	Magunda_1_190817124433.6097.6097.2 File:"Magunda_1_190817124433.raw", NativeID:"controllerType=0 controllerNumber=1 scan=6097"	GLSEFQDCYEYAK	K	S	0.997	45.1	25	34.2	Deamidated (+1), Carbamidomethyl (+57)	1609.67	2	0.0065	4	307	319
081919_Magunda_reinj_Ecoli_Custom_cRAP_iLab671	Band 1	Band 1: 37 kDa	Magunda_1_190817124433 (F009274)	ACGal_BBURG Glycosyl transferase BB0572 [Borreliella burgdorferi B31]	Cu|AAC66931|	ACGal_BBURG Glycosyl transferase BB0572 [Borreliella burgdorferi B31]	1	0.0437	42090.6	14	21	392	Magunda_1_190817124433.5753.5753.2 File:"Magunda_1_190817124433.raw", NativeID:"controllerType=0 controllerNumber=1 scan=5753"	GLSEFQDCYEYAK	K	S	0.997	46	25	33.1	Carbamidomethyl (+57)	1608.68	2	0.00013	0.081	307	319
081919_Magunda_reinj_Ecoli_Custom_cRAP_iLab671	Band 1	Band 1: 37 kDa	Magunda_1_190817124433 (F009274)	ACGal_BBURG Glycosyl transferase BB0572 [Borreliella burgdorferi B31]	Cu|AAC66931|	ACGal_BBURG Glycosyl transferase BB0572 [Borreliella burgdorferi B31]	1	0.0437	42090.6	14	21	392	Magunda_1_190817124433.5732.5732.2 File:"Magunda_1_190817124433.raw", NativeID:"controllerType=0 controllerNumber=1 scan=5732"	GLSEFQDCYEYAK	K	S	0.997	46.6	25	38.3	Carbamidomethyl (+57)	1608.68	2	-0.00011	-0.071	307	319
081919_Magunda_reinj_Ecoli_Custom_cRAP_iLab671	Band 1	Band 1: 37 kDa	Magunda_1_190817124433 (F009274)	ACGal_BBURG Glycosyl transferase BB0572 [Borreliella burgdorferi B31]	Cu|AAC66931|	ACGal_BBURG Glycosyl transferase BB0572 [Borreliella burgdorferi B31]	1	0.0437	42090.6	14	21	392	Magunda_1_190817124433.6119.6119.2 File:"Magunda_1_190817124433.raw", NativeID:"controllerType=0 controllerNumber=1 scan=6119"	GLSEFQDCYEYAK	K	S	0.997	46.9	25	17.6	Deamidated (+1), Carbamidomethyl (+57)	1609.67	2	0.0045	2.8	307	319
081919_Magunda_reinj_Ecoli_Custom_cRAP_iLab671	Band 1	Band 1: 37 kDa	Magunda_1_190817124433 (F009274)	ACGal_BBURG Glycosyl transferase BB0572 [Borreliella burgdorferi B31]	Cu|AAC66931|	ACGal_BBURG Glycosyl transferase BB0572 [Borreliella burgdorferi B31]	1	0.0437	42090.6	14	21	392	Magunda_1_190817124433.5667.5667.2 File:"Magunda_1_190817124433.raw", NativeID:"controllerType=0 controllerNumber=1 scan=5667"	GLSEFQDCYEYAK	K	S	0.997	47	25	27.4	Carbamidomethyl (+57)	1608.68	2	0.0038	2.4	307	319
081919_Magunda_reinj_Ecoli_Custom_cRAP_iLab671	Band 1	Band 1: 37 kDa	Magunda_1_190817124433 (F009274)	ACGal_BBURG Glycosyl transferase BB0572 [Borreliella burgdorferi B31]	Cu|AAC66931|	ACGal_BBURG Glycosyl transferase BB0572 [Borreliella burgdorferi B31]	1	0.0437	42090.6	14	21	392	Magunda_1_190817124433.5709.5709.2 File:"Magunda_1_190817124433.raw", NativeID:"controllerType=0 controllerNumber=1 scan=5709"	GLSEFQDCYEYAK	K	S	0.997	47.3	25	31.1	Carbamidomethyl (+57)	1608.68	2	0.0018	1.1	307	319
081919_Magunda_reinj_Ecoli_Custom_cRAP_iLab671	Band 1	Band 1: 37 kDa	Magunda_1_190817124433 (F009274)	ACGal_BBURG Glycosyl transferase BB0572 [Borreliella burgdorferi B31]	Cu|AAC66931|	ACGal_BBURG Glycosyl transferase BB0572 [Borreliella burgdorferi B31]	1	0.0437	42090.6	14	21	392	Magunda_1_190817124433.5687.5687.2 File:"Magunda_1_190817124433.raw", NativeID:"controllerType=0 controllerNumber=1 scan=5687"	GLSEFQDCYEYAK	K	S	0.997	47.7	25	35.6	Carbamidomethyl (+57)	1608.68	2	0.0021	1.3	307	319
081919_Magunda_reinj_Ecoli_Custom_cRAP_iLab671	Band 1	Band 1: 37 kDa	Magunda_1_190817124433 (F009274)	ACGal_BBURG Glycosyl transferase BB0572 [Borreliella burgdorferi B31]	Cu|AAC66931|	ACGal_BBURG Glycosyl transferase BB0572 [Borreliella burgdorferi B31]	1	0.0437	42090.6	14	21	392	Magunda_1_190817124433.5884.5884.2 File:"Magunda_1_190817124433.raw", NativeID:"controllerType=0 controllerNumber=1 scan=5884"	GLSEFQDCYEYAK	K	S	0.997	49.3	25	37.1	Carbamidomethyl (+57)	1608.68	2	0.00086	0.54	307	319
081919_Magunda_reinj_Ecoli_Custom_cRAP_iLab671	Band 1	Band 1: 37 kDa	Magunda_1_190817124433 (F009274)	ACGal_BBURG Glycosyl transferase BB0572 [Borreliella burgdorferi B31]	Cu|AAC66931|	ACGal_BBURG Glycosyl transferase BB0572 [Borreliella burgdorferi B31]	1	0.0437	42090.6	14	21	392	Magunda_1_190817124433.5907.5907.2 File:"Magunda_1_190817124433.raw", NativeID:"controllerType=0 controllerNumber=1 scan=5907"	GLSEFQDCYEYAK	K	S	0.997	49.3	25	38.2	Carbamidomethyl (+57)	1608.68	2	0.0043	2.7	307	319
081919_Magunda_reinj_Ecoli_Custom_cRAP_iLab671	Band 1	Band 1: 37 kDa	Magunda_1_190817124433 (F009274)	ACGal_BBURG Glycosyl transferase BB0572 [Borreliella burgdorferi B31]	Cu|AAC66931|	ACGal_BBURG Glycosyl transferase BB0572 [Borreliella burgdorferi B31]	1	0.0437	42090.6	14	21	392	Magunda_1_190817124433.5806.5806.2 File:"Magunda_1_190817124433.raw", NativeID:"controllerType=0 controllerNumber=1 scan=5806"	GLSEFQDCYEYAK	K	S	0.997	49.4	25	35	Carbamidomethyl (+57)	1608.68	2	-0.0006	-0.37	307	319
081919_Magunda_reinj_Ecoli_Custom_cRAP_iLab671	Band 1	Band 1: 37 kDa	Magunda_1_190817124433 (F009274)	ACGal_BBURG Glycosyl transferase BB0572 [Borreliella burgdorferi B31]	Cu|AAC66931|	ACGal_BBURG Glycosyl transferase BB0572 [Borreliella burgdorferi B31]	1	0.0437	42090.6	14	21	392	Magunda_1_190817124433.5800.5800.2 File:"Magunda_1_190817124433.raw", NativeID:"controllerType=0 controllerNumber=1 scan=5800"	GLSEFQDCYEYAK	K	S	0.997	50	25	37.2	Carbamidomethyl (+57)	1608.68	2	-0.0006	-0.37	307	319
081919_Magunda_reinj_Ecoli_Custom_cRAP_iLab671	Band 1	Band 1: 37 kDa	Magunda_1_190817124433 (F009274)	ACGal_BBURG Glycosyl transferase BB0572 [Borreliella burgdorferi B31]	Cu|AAC66931|	ACGal_BBURG Glycosyl transferase BB0572 [Borreliella burgdorferi B31]	1	0.0437	42090.6	14	21	392	Magunda_1_190817124433.5862.5862.2 File:"Magunda_1_190817124433.raw", NativeID:"controllerType=0 controllerNumber=1 scan=5862"	GLSEFQDCYEYAK	K	S	0.997	51.2	25	40.8	Carbamidomethyl (+57)	1608.68	2	0.0005	0.31	307	319
081919_Magunda_reinj_Ecoli_Custom_cRAP_iLab671	Band 1	Band 1: 37 kDa	Magunda_1_190817124433 (F009274)	ACGal_BBURG Glycosyl transferase BB0572 [Borreliella burgdorferi B31]	Cu|AAC66931|	ACGal_BBURG Glycosyl transferase BB0572 [Borreliella burgdorferi B31]	1	0.0437	42090.6	14	21	392	Magunda_1_190817124433.5624.5624.2 File:"Magunda_1_190817124433.raw", NativeID:"controllerType=0 controllerNumber=1 scan=5624"	GLSEFQDCYEYAK	K	S	0.997	51.3	25	45.7	Carbamidomethyl (+57)	1608.68	2	0.0025	1.5	307	319
081919_Magunda_reinj_Ecoli_Custom_cRAP_iLab671	Band 1	Band 1: 37 kDa	Magunda_1_190817124433 (F009274)	ACGal_BBURG Glycosyl transferase BB0572 [Borreliella burgdorferi B31]	Cu|AAC66931|	ACGal_BBURG Glycosyl transferase BB0572 [Borreliella burgdorferi B31]	1	0.0437	42090.6	14	21	392	Magunda_1_190817124433.5905.5905.2 File:"Magunda_1_190817124433.raw", NativeID:"controllerType=0 controllerNumber=1 scan=5905"	GLSEFQDCYEYAK	K	S	0.997	51.4	25	39.8	Carbamidomethyl (+57)	1608.68	2	0.0043	2.7	307	319
081919_Magunda_reinj_Ecoli_Custom_cRAP_iLab671	Band 1	Band 1: 37 kDa	Magunda_1_190817124433 (F009274)	ACGal_BBURG Glycosyl transferase BB0572 [Borreliella burgdorferi B31]	Cu|AAC66931|	ACGal_BBURG Glycosyl transferase BB0572 [Borreliella burgdorferi B31]	1	0.0437	42090.6	14	21	392	Magunda_1_190817124433.5646.5646.2 File:"Magunda_1_190817124433.raw", NativeID:"controllerType=0 controllerNumber=1 scan=5646"	GLSEFQDCYEYAK	K	S	0.997	52.6	25	41.9	Carbamidomethyl (+57)	1608.68	2	0.0043	2.7	307	319
081919_Magunda_reinj_Ecoli_Custom_cRAP_iLab671	Band 1	Band 1: 37 kDa	Magunda_1_190817124433 (F009274)	ACGal_BBURG Glycosyl transferase BB0572 [Borreliella burgdorferi B31]	Cu|AAC66931|	ACGal_BBURG Glycosyl transferase BB0572 [Borreliella burgdorferi B31]	1	0.0437	42090.6	14	21	392	Magunda_1_190817124433.5828.5828.2 File:"Magunda_1_190817124433.raw", NativeID:"controllerType=0 controllerNumber=1 scan=5828"	GLSEFQDCYEYAK	K	S	0.997	53.8	25	41.3	Carbamidomethyl (+57)	1608.68	2	0.00025	0.16	307	319
081919_Magunda_reinj_Ecoli_Custom_cRAP_iLab671	Band 1	Band 1: 37 kDa	Magunda_1_190817124433 (F009274)	ACGal_BBURG Glycosyl transferase BB0572 [Borreliella burgdorferi B31]	Cu|AAC66931|	ACGal_BBURG Glycosyl transferase BB0572 [Borreliella burgdorferi B31]	1	0.0437	42090.6	14	21	392	Magunda_1_190817124433.5688.5688.2 File:"Magunda_1_190817124433.raw", NativeID:"controllerType=0 controllerNumber=1 scan=5688"	GLSEFQDCYEYAK	K	S	0.997	53.8	25	40	Carbamidomethyl (+57)	1608.68	2	0.0021	1.3	307	319
081919_Magunda_reinj_Ecoli_Custom_cRAP_iLab671	Band 1	Band 1: 37 kDa	Magunda_1_190817124433 (F009274)	ACGal_BBURG Glycosyl transferase BB0572 [Borreliella burgdorferi B31]	Cu|AAC66931|	ACGal_BBURG Glycosyl transferase BB0572 [Borreliella burgdorferi B31]	1	0.0437	42090.6	14	21	392	Magunda_1_190817124433.5666.5666.2 File:"Magunda_1_190817124433.raw", NativeID:"controllerType=0 controllerNumber=1 scan=5666"	GLSEFQDCYEYAK	K	S	0.997	55.3	25	43	Carbamidomethyl (+57)	1608.68	2	0.0038	2.4	307	319
081919_Magunda_reinj_Ecoli_Custom_cRAP_iLab671	Band 1	Band 1: 37 kDa	Magunda_1_190817124433 (F009274)	ACGal_BBURG Glycosyl transferase BB0572 [Borreliella burgdorferi B31]	Cu|AAC66931|	ACGal_BBURG Glycosyl transferase BB0572 [Borreliella burgdorferi B31]	1	0.0437	42090.6	14	21	392	Magunda_1_190817124433.5843.5843.2 File:"Magunda_1_190817124433.raw", NativeID:"controllerType=0 controllerNumber=1 scan=5843"	GLSEFQDCYEYAK	K	S	0.997	55.9	25	43.8	Carbamidomethyl (+57)	1608.68	2	0.0012	0.76	307	319
081919_Magunda_reinj_Ecoli_Custom_cRAP_iLab671	Band 1	Band 1: 37 kDa	Magunda_1_190817124433 (F009274)	ACGal_BBURG Glycosyl transferase BB0572 [Borreliella burgdorferi B31]	Cu|AAC66931|	ACGal_BBURG Glycosyl transferase BB0572 [Borreliella burgdorferi B31]	1	0.0437	42090.6	14	21	392	Magunda_1_190817124433.5859.5859.2 File:"Magunda_1_190817124433.raw", NativeID:"controllerType=0 controllerNumber=1 scan=5859"	GLSEFQDCYEYAK	K	S	0.997	57.6	25	37.1	Carbamidomethyl (+57)	1608.68	2	0.0005	0.31	307	319
081919_Magunda_reinj_Ecoli_Custom_cRAP_iLab671	Band 1	Band 1: 37 kDa	Magunda_1_190817124433 (F009274)	ACGal_BBURG Glycosyl transferase BB0572 [Borreliella burgdorferi B31]	Cu|AAC66931|	ACGal_BBURG Glycosyl transferase BB0572 [Borreliella burgdorferi B31]	1	0.0437	42090.6	14	21	392	Magunda_1_190817124433.5845.5845.2 File:"Magunda_1_190817124433.raw", NativeID:"controllerType=0 controllerNumber=1 scan=5845"	GLSEFQDCYEYAK	K	S	0.997	58	25	43.6	Carbamidomethyl (+57)	1608.68	2	0.0012	0.76	307	319
081919_Magunda_reinj_Ecoli_Custom_cRAP_iLab671	Band 1	Band 1: 37 kDa	Magunda_1_190817124433 (F009274)	ACGal_BBURG Glycosyl transferase BB0572 [Borreliella burgdorferi B31]	Cu|AAC66931|	ACGal_BBURG Glycosyl transferase BB0572 [Borreliella burgdorferi B31]	1	0.0437	42090.6	14	21	392	Magunda_1_190817124433.5606.5606.2 File:"Magunda_1_190817124433.raw", NativeID:"controllerType=0 controllerNumber=1 scan=5606"	GLSEFQDCYEYAK	K	S	0.997	58.9	25	44.2	Carbamidomethyl (+57)	1608.68	2	0.0018	1.1	307	319
081919_Magunda_reinj_Ecoli_Custom_cRAP_iLab671	Band 1	Band 1: 37 kDa	Magunda_1_190817124433 (F009274)	ACGal_BBURG Glycosyl transferase BB0572 [Borreliella burgdorferi B31]	Cu|AAC66931|	ACGal_BBURG Glycosyl transferase BB0572 [Borreliella burgdorferi B31]	1	0.0437	42090.6	14	21	392	Magunda_1_190817124433.5708.5708.2 File:"Magunda_1_190817124433.raw", NativeID:"controllerType=0 controllerNumber=1 scan=5708"	GLSEFQDCYEYAK	K	S	0.997	59.3	25	45.9	Carbamidomethyl (+57)	1608.68	2	0.0018	1.1	307	319
081919_Magunda_reinj_Ecoli_Custom_cRAP_iLab671	Band 1	Band 1: 37 kDa	Magunda_1_190817124433 (F009274)	ACGal_BBURG Glycosyl transferase BB0572 [Borreliella burgdorferi B31]	Cu|AAC66931|	ACGal_BBURG Glycosyl transferase BB0572 [Borreliella burgdorferi B31]	1	0.0437	42090.6	14	21	392	Magunda_1_190817124433.5625.5625.2 File:"Magunda_1_190817124433.raw", NativeID:"controllerType=0 controllerNumber=1 scan=5625"	GLSEFQDCYEYAK	K	S	0.997	59.8	25	44	Carbamidomethyl (+57)	1608.68	2	0.0025	1.5	307	319
081919_Magunda_reinj_Ecoli_Custom_cRAP_iLab671	Band 1	Band 1: 37 kDa	Magunda_1_190817124433 (F009274)	ACGal_BBURG Glycosyl transferase BB0572 [Borreliella burgdorferi B31]	Cu|AAC66931|	ACGal_BBURG Glycosyl transferase BB0572 [Borreliella burgdorferi B31]	1	0.0437	42090.6	14	21	392	Magunda_1_190817124433.5731.5731.2 File:"Magunda_1_190817124433.raw", NativeID:"controllerType=0 controllerNumber=1 scan=5731"	GLSEFQDCYEYAK	K	S	0.997	62.8	25	52.4	Carbamidomethyl (+57)	1608.68	2	-0.00011	-0.071	307	319
081919_Magunda_reinj_Ecoli_Custom_cRAP_iLab671	Band 1	Band 1: 37 kDa	Magunda_1_190817124433 (F009274)	ACGal_BBURG Glycosyl transferase BB0572 [Borreliella burgdorferi B31]	Cu|AAC66931|	ACGal_BBURG Glycosyl transferase BB0572 [Borreliella burgdorferi B31]	1	0.0437	42090.6	14	21	392	Magunda_1_190817124433.5882.5882.2 File:"Magunda_1_190817124433.raw", NativeID:"controllerType=0 controllerNumber=1 scan=5882"	GLSEFQDCYEYAK	K	S	0.997	63.4	25	45.3	Carbamidomethyl (+57)	1608.68	2	0.00086	0.54	307	319
081919_Magunda_reinj_Ecoli_Custom_cRAP_iLab671	Band 1	Band 1: 37 kDa	Magunda_1_190817124433 (F009274)	ACGal_BBURG Glycosyl transferase BB0572 [Borreliella burgdorferi B31]	Cu|AAC66931|	ACGal_BBURG Glycosyl transferase BB0572 [Borreliella burgdorferi B31]	1	0.0437	42090.6	14	21	392	Magunda_1_190817124433.5645.5645.2 File:"Magunda_1_190817124433.raw", NativeID:"controllerType=0 controllerNumber=1 scan=5645"	GLSEFQDCYEYAK	K	S	0.997	63.5	25	49.3	Carbamidomethyl (+57)	1608.68	2	0.0043	2.7	307	319
081919_Magunda_reinj_Ecoli_Custom_cRAP_iLab671	Band 1	Band 1: 37 kDa	Magunda_1_190817124433 (F009274)	ACGal_BBURG Glycosyl transferase BB0572 [Borreliella burgdorferi B31]	Cu|AAC66931|	ACGal_BBURG Glycosyl transferase BB0572 [Borreliella burgdorferi B31]	1	0.0437	42090.6	14	21	392	Magunda_1_190817124433.5607.5607.2 File:"Magunda_1_190817124433.raw", NativeID:"controllerType=0 controllerNumber=1 scan=5607"	GLSEFQDCYEYAK	K	S	0.997	64.4	25	51.5	Carbamidomethyl (+57)	1608.68	2	0.0018	1.1	307	319
081919_Magunda_reinj_Ecoli_Custom_cRAP_iLab671	Band 1	Band 1: 37 kDa	Magunda_1_190817124433 (F009274)	ACGal_BBURG Glycosyl transferase BB0572 [Borreliella burgdorferi B31]	Cu|AAC66931|	ACGal_BBURG Glycosyl transferase BB0572 [Borreliella burgdorferi B31]	1	0.0437	42090.6	14	21	392	Magunda_1_190817124433.5931.5931.2 File:"Magunda_1_190817124433.raw", NativeID:"controllerType=0 controllerNumber=1 scan=5931"	GLSEFQDCYEYAK	K	S	0.997	64.4	25	43.4	Carbamidomethyl (+57)	1608.68	2	0.0032	2	307	319
081919_Magunda_reinj_Ecoli_Custom_cRAP_iLab671	Band 1	Band 1: 37 kDa	Magunda_1_190817124433 (F009274)	ACGal_BBURG Glycosyl transferase BB0572 [Borreliella burgdorferi B31]	Cu|AAC66931|	ACGal_BBURG Glycosyl transferase BB0572 [Borreliella burgdorferi B31]	1	0.0437	42090.6	14	21	392	Magunda_1_190817124433.5597.5597.2 File:"Magunda_1_190817124433.raw", NativeID:"controllerType=0 controllerNumber=1 scan=5597"	GLSEFQDCYEYAK	K	S	0.997	66.2	25	49.2	Carbamidomethyl (+57)	1608.68	2	0.0015	0.92	307	319
081919_Magunda_reinj_Ecoli_Custom_cRAP_iLab671	Band 1	Band 1: 37 kDa	Magunda_1_190817124433 (F009274)	ACGal_BBURG Glycosyl transferase BB0572 [Borreliella burgdorferi B31]	Cu|AAC66931|	ACGal_BBURG Glycosyl transferase BB0572 [Borreliella burgdorferi B31]	1	0.0437	42090.6	14	21	392	Magunda_1_190817124433.6057.6057.2 File:"Magunda_1_190817124433.raw", NativeID:"controllerType=0 controllerNumber=1 scan=6057"	GLSEFQDCYEYAK	K	S	0.997	69.4	25	30.8	Deamidated (+1), Carbamidomethyl (+57)	1609.67	2	0.0063	3.9	307	319
081919_Magunda_reinj_Ecoli_Custom_cRAP_iLab671	Band 1	Band 1: 37 kDa	Magunda_1_190817124433 (F009274)	ACGal_BBURG Glycosyl transferase BB0572 [Borreliella burgdorferi B31]	Cu|AAC66931|	ACGal_BBURG Glycosyl transferase BB0572 [Borreliella burgdorferi B31]	1	0.0437	42090.6	14	21	392	Magunda_1_190817124433.5779.5779.2 File:"Magunda_1_190817124433.raw", NativeID:"controllerType=0 controllerNumber=1 scan=5779"	GLSEFQDCYEYAK	K	S	0.997	70.6	25	51.4	Carbamidomethyl (+57)	1608.68	2	0.0029	1.8	307	319
081919_Magunda_reinj_Ecoli_Custom_cRAP_iLab671	Band 1	Band 1: 37 kDa	Magunda_1_190817124433 (F009274)	ACGal_BBURG Glycosyl transferase BB0572 [Borreliella burgdorferi B31]	Cu|AAC66931|	ACGal_BBURG Glycosyl transferase BB0572 [Borreliella burgdorferi B31]	1	0.0437	42090.6	14	21	392	Magunda_1_190817124433.5538.5538.2 File:"Magunda_1_190817124433.raw", NativeID:"controllerType=0 controllerNumber=1 scan=5538"	IWNFSSR	K	L	0.9	22.8	25	20.5		908.45	2	0.0011	1.2	336	342
081919_Magunda_reinj_Ecoli_Custom_cRAP_iLab671	Band 1	Band 1: 37 kDa	Magunda_1_190817124433 (F009274)	ACGal_BBURG Glycosyl transferase BB0572 [Borreliella burgdorferi B31]	Cu|AAC66931|	ACGal_BBURG Glycosyl transferase BB0572 [Borreliella burgdorferi B31]	1	0.0437	42090.6	14	21	392	Magunda_1_190817124433.5486.5486.2 File:"Magunda_1_190817124433.raw", NativeID:"controllerType=0 controllerNumber=1 scan=5486"	IWNFSSR	K	L	0.9	23.2	25	18.6		908.45	2	0.00017	0.18	336	342
081919_Magunda_reinj_Ecoli_Custom_cRAP_iLab671	Band 1	Band 1: 37 kDa	Magunda_1_190817124433 (F009274)	ACGal_BBURG Glycosyl transferase BB0572 [Borreliella burgdorferi B31]	Cu|AAC66931|	ACGal_BBURG Glycosyl transferase BB0572 [Borreliella burgdorferi B31]	1	0.0437	42090.6	14	21	392	Magunda_1_190817124433.5575.5575.2 File:"Magunda_1_190817124433.raw", NativeID:"controllerType=0 controllerNumber=1 scan=5575"	IWNFSSR	K	L	0.9	24	25	17.4		908.45	2	-0.0002	-0.22	336	342
081919_Magunda_reinj_Ecoli_Custom_cRAP_iLab671	Band 1	Band 1: 37 kDa	Magunda_1_190817124433 (F009274)	ACGal_BBURG Glycosyl transferase BB0572 [Borreliella burgdorferi B31]	Cu|AAC66931|	ACGal_BBURG Glycosyl transferase BB0572 [Borreliella burgdorferi B31]	1	0.0437	42090.6	14	21	392	Magunda_1_190817124433.5495.5495.2 File:"Magunda_1_190817124433.raw", NativeID:"controllerType=0 controllerNumber=1 scan=5495"	IWNFSSR	K	L	0.9	25.9	25	20.1		908.45	2	0.00017	0.18	336	342
081919_Magunda_reinj_Ecoli_Custom_cRAP_iLab671	Band 1	Band 1: 37 kDa	Magunda_1_190817124433 (F009274)	ACGal_BBURG Glycosyl transferase BB0572 [Borreliella burgdorferi B31]	Cu|AAC66931|	ACGal_BBURG Glycosyl transferase BB0572 [Borreliella burgdorferi B31]	1	0.0437	42090.6	14	21	392	Magunda_1_190817124433.5544.5544.2 File:"Magunda_1_190817124433.raw", NativeID:"controllerType=0 controllerNumber=1 scan=5544"	IWNFSSR	K	L	0.9	26	25	18.9		908.45	2	0.00035	0.38	336	342
081919_Magunda_reinj_Ecoli_Custom_cRAP_iLab671	Band 1	Band 1: 37 kDa	Magunda_1_190817124433 (F009274)	ACGal_BBURG Glycosyl transferase BB0572 [Borreliella burgdorferi B31]	Cu|AAC66931|	ACGal_BBURG Glycosyl transferase BB0572 [Borreliella burgdorferi B31]	1	0.0437	42090.6	14	21	392	Magunda_1_190817124433.5549.5549.2 File:"Magunda_1_190817124433.raw", NativeID:"controllerType=0 controllerNumber=1 scan=5549"	IWNFSSR	K	L	0.9	27.4	25	19.3		908.45	2	0.00035	0.38	336	342
081919_Magunda_reinj_Ecoli_Custom_cRAP_iLab671	Band 1	Band 1: 37 kDa	Magunda_1_190817124433 (F009274)	ACGal_BBURG Glycosyl transferase BB0572 [Borreliella burgdorferi B31]	Cu|AAC66931|	ACGal_BBURG Glycosyl transferase BB0572 [Borreliella burgdorferi B31]	1	0.0437	42090.6	14	21	392	Magunda_1_190817124433.5520.5520.2 File:"Magunda_1_190817124433.raw", NativeID:"controllerType=0 controllerNumber=1 scan=5520"	IWNFSSR	K	L	0.9	27.8	25	14.4		908.45	2	0.0011	1.2	336	342
081919_Magunda_reinj_Ecoli_Custom_cRAP_iLab671	Band 1	Band 1: 37 kDa	Magunda_1_190817124433 (F009274)	ACGal_BBURG Glycosyl transferase BB0572 [Borreliella burgdorferi B31]	Cu|AAC66931|	ACGal_BBURG Glycosyl transferase BB0572 [Borreliella burgdorferi B31]	1	0.0437	42090.6	14	21	392	Magunda_1_190817124433.5502.5502.2 File:"Magunda_1_190817124433.raw", NativeID:"controllerType=0 controllerNumber=1 scan=5502"	IWNFSSR	K	L	0.9	28.8	25	21		908.45	2	0.00059	0.65	336	342
081919_Magunda_reinj_Ecoli_Custom_cRAP_iLab671	Band 1	Band 1: 37 kDa	Magunda_1_190817124433 (F009274)	ACGal_BBURG Glycosyl transferase BB0572 [Borreliella burgdorferi B31]	Cu|AAC66931|	ACGal_BBURG Glycosyl transferase BB0572 [Borreliella burgdorferi B31]	1	0.0437	42090.6	14	21	392	Magunda_1_190817124433.5498.5498.2 File:"Magunda_1_190817124433.raw", NativeID:"controllerType=0 controllerNumber=1 scan=5498"	IWNFSSR	K	L	0.9	31.3	25	26		908.45	2	0.00059	0.65	336	342
081919_Magunda_reinj_Ecoli_Custom_cRAP_iLab671	Band 1	Band 1: 37 kDa	Magunda_1_190817124433 (F009274)	ACGal_BBURG Glycosyl transferase BB0572 [Borreliella burgdorferi B31]	Cu|AAC66931|	ACGal_BBURG Glycosyl transferase BB0572 [Borreliella burgdorferi B31]	1	0.0437	42090.6	14	21	392	Magunda_1_190817124433.5519.5519.2 File:"Magunda_1_190817124433.raw", NativeID:"controllerType=0 controllerNumber=1 scan=5519"	IWNFSSR	K	L	0.9	33.5	25	11.9		908.45	2	0.0011	1.2	336	342
081919_Magunda_reinj_Ecoli_Custom_cRAP_iLab671	Band 1	Band 1: 37 kDa	Magunda_1_190817124433 (F009274)	ACGal_BBURG Glycosyl transferase BB0572 [Borreliella burgdorferi B31]	Cu|AAC66931|	ACGal_BBURG Glycosyl transferase BB0572 [Borreliella burgdorferi B31]	1	0.0437	42090.6	14	21	392	Magunda_1_190817124433.7941.7941.3 File:"Magunda_1_190817124433.raw", NativeID:"controllerType=0 controllerNumber=1 scan=7941"	KSLLPFPNYPLTGK	R	E	0.981	19.1	25	15.1		1573.89	3	-0.0015	-0.95	136	149
081919_Magunda_reinj_Ecoli_Custom_cRAP_iLab671	Band 1	Band 1: 37 kDa	Magunda_1_190817124433 (F009274)	ACGal_BBURG Glycosyl transferase BB0572 [Borreliella burgdorferi B31]	Cu|AAC66931|	ACGal_BBURG Glycosyl transferase BB0572 [Borreliella burgdorferi B31]	1	0.0437	42090.6	14	21	392	Magunda_1_190817124433.7904.7904.3 File:"Magunda_1_190817124433.raw", NativeID:"controllerType=0 controllerNumber=1 scan=7904"	KSLLPFPNYPLTGK	R	E	0.997	24.5	25	19		1573.88	3	-0.0024	-1.5	136	149
081919_Magunda_reinj_Ecoli_Custom_cRAP_iLab671	Band 1	Band 1: 37 kDa	Magunda_1_190817124433 (F009274)	ACGal_BBURG Glycosyl transferase BB0572 [Borreliella burgdorferi B31]	Cu|AAC66931|	ACGal_BBURG Glycosyl transferase BB0572 [Borreliella burgdorferi B31]	1	0.0437	42090.6	14	21	392	Magunda_1_190817124433.7907.7907.3 File:"Magunda_1_190817124433.raw", NativeID:"controllerType=0 controllerNumber=1 scan=7907"	KSLLPFPNYPLTGK	R	E	0.997	25.8	25	23.2		1573.89	3	0.00089	0.57	136	149
081919_Magunda_reinj_Ecoli_Custom_cRAP_iLab671	Band 1	Band 1: 37 kDa	Magunda_1_190817124433 (F009274)	ACGal_BBURG Glycosyl transferase BB0572 [Borreliella burgdorferi B31]	Cu|AAC66931|	ACGal_BBURG Glycosyl transferase BB0572 [Borreliella burgdorferi B31]	1	0.0437	42090.6	14	21	392	Magunda_1_190817124433.7920.7920.3 File:"Magunda_1_190817124433.raw", NativeID:"controllerType=0 controllerNumber=1 scan=7920"	KSLLPFPNYPLTGK	R	E	0.997	27.3	25	21.7		1573.89	3	0.0035	2.2	136	149
081919_Magunda_reinj_Ecoli_Custom_cRAP_iLab671	Band 1	Band 1: 37 kDa	Magunda_1_190817124433 (F009274)	ACGal_BBURG Glycosyl transferase BB0572 [Borreliella burgdorferi B31]	Cu|AAC66931|	ACGal_BBURG Glycosyl transferase BB0572 [Borreliella burgdorferi B31]	1	0.0437	42090.6	14	21	392	Magunda_1_190817124433.7927.7927.2 File:"Magunda_1_190817124433.raw", NativeID:"controllerType=0 controllerNumber=1 scan=7927"	KSLLPFPNYPLTGK	R	E	0.997	32.6	25	5.39		1574.89	2	1	640	136	149
081919_Magunda_reinj_Ecoli_Custom_cRAP_iLab671	Band 1	Band 1: 37 kDa	Magunda_1_190817124433 (F009274)	ACGal_BBURG Glycosyl transferase BB0572 [Borreliella burgdorferi B31]	Cu|AAC66931|	ACGal_BBURG Glycosyl transferase BB0572 [Borreliella burgdorferi B31]	1	0.0437	42090.6	14	21	392	Magunda_1_190817124433.7939.7939.3 File:"Magunda_1_190817124433.raw", NativeID:"controllerType=0 controllerNumber=1 scan=7939"	KSLLPFPNYPLTGK	R	E	0.997	36.2	25	34.2		1573.89	3	-0.0015	-0.95	136	149
081919_Magunda_reinj_Ecoli_Custom_cRAP_iLab671	Band 1	Band 1: 37 kDa	Magunda_1_190817124433 (F009274)	ACGal_BBURG Glycosyl transferase BB0572 [Borreliella burgdorferi B31]	Cu|AAC66931|	ACGal_BBURG Glycosyl transferase BB0572 [Borreliella burgdorferi B31]	1	0.0437	42090.6	14	21	392	Magunda_1_190817124433.8064.8064.2 File:"Magunda_1_190817124433.raw", NativeID:"controllerType=0 controllerNumber=1 scan=8064"	LISVLDEIK	K	G	0.915	19.1	25	11.2		1028.61	2	-0.0032	-3.1	298	306
081919_Magunda_reinj_Ecoli_Custom_cRAP_iLab671	Band 1	Band 1: 37 kDa	Magunda_1_190817124433 (F009274)	ACGal_BBURG Glycosyl transferase BB0572 [Borreliella burgdorferi B31]	Cu|AAC66931|	ACGal_BBURG Glycosyl transferase BB0572 [Borreliella burgdorferi B31]	1	0.0437	42090.6	14	21	392	Magunda_1_190817124433.7788.7788.2 File:"Magunda_1_190817124433.raw", NativeID:"controllerType=0 controllerNumber=1 scan=7788"	LISVLDEIK	K	G	0.927	17.4	25	17.4		1028.61	2	-0.0015	-1.5	298	306
081919_Magunda_reinj_Ecoli_Custom_cRAP_iLab671	Band 1	Band 1: 37 kDa	Magunda_1_190817124433 (F009274)	ACGal_BBURG Glycosyl transferase BB0572 [Borreliella burgdorferi B31]	Cu|AAC66931|	ACGal_BBURG Glycosyl transferase BB0572 [Borreliella burgdorferi B31]	1	0.0437	42090.6	14	21	392	Magunda_1_190817124433.8070.8070.2 File:"Magunda_1_190817124433.raw", NativeID:"controllerType=0 controllerNumber=1 scan=8070"	LISVLDEIK	K	G	0.943	20.2	25	10.7		1028.61	2	-0.0032	-3.1	298	306
081919_Magunda_reinj_Ecoli_Custom_cRAP_iLab671	Band 1	Band 1: 37 kDa	Magunda_1_190817124433 (F009274)	ACGal_BBURG Glycosyl transferase BB0572 [Borreliella burgdorferi B31]	Cu|AAC66931|	ACGal_BBURG Glycosyl transferase BB0572 [Borreliella burgdorferi B31]	1	0.0437	42090.6	14	21	392	Magunda_1_190817124433.7980.7980.2 File:"Magunda_1_190817124433.raw", NativeID:"controllerType=0 controllerNumber=1 scan=7980"	LISVLDEIK	K	G	0.943	22.1	25	10.6		1028.61	2	-0.0038	-3.7	298	306
081919_Magunda_reinj_Ecoli_Custom_cRAP_iLab671	Band 1	Band 1: 37 kDa	Magunda_1_190817124433 (F009274)	ACGal_BBURG Glycosyl transferase BB0572 [Borreliella burgdorferi B31]	Cu|AAC66931|	ACGal_BBURG Glycosyl transferase BB0572 [Borreliella burgdorferi B31]	1	0.0437	42090.6	14	21	392	Magunda_1_190817124433.8186.8186.2 File:"Magunda_1_190817124433.raw", NativeID:"controllerType=0 controllerNumber=1 scan=8186"	LISVLDEIK	K	G	0.948	15.1	25	7.39		1028.61	2	-0.00042	-0.41	298	306
081919_Magunda_reinj_Ecoli_Custom_cRAP_iLab671	Band 1	Band 1: 37 kDa	Magunda_1_190817124433 (F009274)	ACGal_BBURG Glycosyl transferase BB0572 [Borreliella burgdorferi B31]	Cu|AAC66931|	ACGal_BBURG Glycosyl transferase BB0572 [Borreliella burgdorferi B31]	1	0.0437	42090.6	14	21	392	Magunda_1_190817124433.8024.8024.2 File:"Magunda_1_190817124433.raw", NativeID:"controllerType=0 controllerNumber=1 scan=8024"	LISVLDEIK	K	G	0.953	14.8	25	5.3		1028.61	2	-0.0003	-0.29	298	306
081919_Magunda_reinj_Ecoli_Custom_cRAP_iLab671	Band 1	Band 1: 37 kDa	Magunda_1_190817124433 (F009274)	ACGal_BBURG Glycosyl transferase BB0572 [Borreliella burgdorferi B31]	Cu|AAC66931|	ACGal_BBURG Glycosyl transferase BB0572 [Borreliella burgdorferi B31]	1	0.0437	42090.6	14	21	392	Magunda_1_190817124433.8004.8004.2 File:"Magunda_1_190817124433.raw", NativeID:"controllerType=0 controllerNumber=1 scan=8004"	LISVLDEIK	K	G	0.964	19.1	25	8.53		1028.61	2	-0.0015	-1.5	298	306
081919_Magunda_reinj_Ecoli_Custom_cRAP_iLab671	Band 1	Band 1: 37 kDa	Magunda_1_190817124433 (F009274)	ACGal_BBURG Glycosyl transferase BB0572 [Borreliella burgdorferi B31]	Cu|AAC66931|	ACGal_BBURG Glycosyl transferase BB0572 [Borreliella burgdorferi B31]	1	0.0437	42090.6	14	21	392	Magunda_1_190817124433.7864.7864.2 File:"Magunda_1_190817124433.raw", NativeID:"controllerType=0 controllerNumber=1 scan=7864"	LISVLDEIK	K	G	0.964	16.2	25	14.6		1028.61	2	0.0008	0.78	298	306
081919_Magunda_reinj_Ecoli_Custom_cRAP_iLab671	Band 1	Band 1: 37 kDa	Magunda_1_190817124433 (F009274)	ACGal_BBURG Glycosyl transferase BB0572 [Borreliella burgdorferi B31]	Cu|AAC66931|	ACGal_BBURG Glycosyl transferase BB0572 [Borreliella burgdorferi B31]	1	0.0437	42090.6	14	21	392	Magunda_1_190817124433.8041.8041.2 File:"Magunda_1_190817124433.raw", NativeID:"controllerType=0 controllerNumber=1 scan=8041"	LISVLDEIK	K	G	0.982	21.1	25	9.5		1028.61	2	-0.0015	-1.5	298	306
081919_Magunda_reinj_Ecoli_Custom_cRAP_iLab671	Band 1	Band 1: 37 kDa	Magunda_1_190817124433 (F009274)	ACGal_BBURG Glycosyl transferase BB0572 [Borreliella burgdorferi B31]	Cu|AAC66931|	ACGal_BBURG Glycosyl transferase BB0572 [Borreliella burgdorferi B31]	1	0.0437	42090.6	14	21	392	Magunda_1_190817124433.8179.8179.2 File:"Magunda_1_190817124433.raw", NativeID:"controllerType=0 controllerNumber=1 scan=8179"	LISVLDEIK	K	G	0.984	20.3	25	6.38		1028.61	2	-0.0013	-1.2	298	306
081919_Magunda_reinj_Ecoli_Custom_cRAP_iLab671	Band 1	Band 1: 37 kDa	Magunda_1_190817124433 (F009274)	ACGal_BBURG Glycosyl transferase BB0572 [Borreliella burgdorferi B31]	Cu|AAC66931|	ACGal_BBURG Glycosyl transferase BB0572 [Borreliella burgdorferi B31]	1	0.0437	42090.6	14	21	392	Magunda_1_190817124433.7974.7974.2 File:"Magunda_1_190817124433.raw", NativeID:"controllerType=0 controllerNumber=1 scan=7974"	LISVLDEIK	K	G	0.984	20.3	25	8.02		1028.61	2	-0.0013	-1.2	298	306
081919_Magunda_reinj_Ecoli_Custom_cRAP_iLab671	Band 1	Band 1: 37 kDa	Magunda_1_190817124433 (F009274)	ACGal_BBURG Glycosyl transferase BB0572 [Borreliella burgdorferi B31]	Cu|AAC66931|	ACGal_BBURG Glycosyl transferase BB0572 [Borreliella burgdorferi B31]	1	0.0437	42090.6	14	21	392	Magunda_1_190817124433.8012.8012.2 File:"Magunda_1_190817124433.raw", NativeID:"controllerType=0 controllerNumber=1 scan=8012"	LISVLDEIK	K	G	0.984	22.8	25	9.51		1028.61	2	-0.0035	-3.4	298	306
081919_Magunda_reinj_Ecoli_Custom_cRAP_iLab671	Band 1	Band 1: 37 kDa	Magunda_1_190817124433 (F009274)	ACGal_BBURG Glycosyl transferase BB0572 [Borreliella burgdorferi B31]	Cu|AAC66931|	ACGal_BBURG Glycosyl transferase BB0572 [Borreliella burgdorferi B31]	1	0.0437	42090.6	14	21	392	Magunda_1_190817124433.7973.7973.2 File:"Magunda_1_190817124433.raw", NativeID:"controllerType=0 controllerNumber=1 scan=7973"	LISVLDEIK	K	G	0.987	21	25	9.48		1028.61	2	-0.0013	-1.2	298	306
081919_Magunda_reinj_Ecoli_Custom_cRAP_iLab671	Band 1	Band 1: 37 kDa	Magunda_1_190817124433 (F009274)	ACGal_BBURG Glycosyl transferase BB0572 [Borreliella burgdorferi B31]	Cu|AAC66931|	ACGal_BBURG Glycosyl transferase BB0572 [Borreliella burgdorferi B31]	1	0.0437	42090.6	14	21	392	Magunda_1_190817124433.7886.7886.2 File:"Magunda_1_190817124433.raw", NativeID:"controllerType=0 controllerNumber=1 scan=7886"	LISVLDEIK	K	G	0.987	19.9	25	13.8		1028.61	2	0.0023	2.2	298	306
081919_Magunda_reinj_Ecoli_Custom_cRAP_iLab671	Band 1	Band 1: 37 kDa	Magunda_1_190817124433 (F009274)	ACGal_BBURG Glycosyl transferase BB0572 [Borreliella burgdorferi B31]	Cu|AAC66931|	ACGal_BBURG Glycosyl transferase BB0572 [Borreliella burgdorferi B31]	1	0.0437	42090.6	14	21	392	Magunda_1_190817124433.8129.8129.2 File:"Magunda_1_190817124433.raw", NativeID:"controllerType=0 controllerNumber=1 scan=8129"	LISVLDEIK	K	G	0.992	21.8	25	13.9		1028.61	2	0.002	2	298	306
081919_Magunda_reinj_Ecoli_Custom_cRAP_iLab671	Band 1	Band 1: 37 kDa	Magunda_1_190817124433 (F009274)	ACGal_BBURG Glycosyl transferase BB0572 [Borreliella burgdorferi B31]	Cu|AAC66931|	ACGal_BBURG Glycosyl transferase BB0572 [Borreliella burgdorferi B31]	1	0.0437	42090.6	14	21	392	Magunda_1_190817124433.8002.8002.2 File:"Magunda_1_190817124433.raw", NativeID:"controllerType=0 controllerNumber=1 scan=8002"	LISVLDEIK	K	G	0.994	22.8	25	9.6		1028.61	2	-0.0015	-1.5	298	306
081919_Magunda_reinj_Ecoli_Custom_cRAP_iLab671	Band 1	Band 1: 37 kDa	Magunda_1_190817124433 (F009274)	ACGal_BBURG Glycosyl transferase BB0572 [Borreliella burgdorferi B31]	Cu|AAC66931|	ACGal_BBURG Glycosyl transferase BB0572 [Borreliella burgdorferi B31]	1	0.0437	42090.6	14	21	392	Magunda_1_190817124433.7846.7846.2 File:"Magunda_1_190817124433.raw", NativeID:"controllerType=0 controllerNumber=1 scan=7846"	LISVLDEIK	K	G	0.995	21.4	25	15.4		1028.61	2	6.4e-05	0.062	298	306
081919_Magunda_reinj_Ecoli_Custom_cRAP_iLab671	Band 1	Band 1: 37 kDa	Magunda_1_190817124433 (F009274)	ACGal_BBURG Glycosyl transferase BB0572 [Borreliella burgdorferi B31]	Cu|AAC66931|	ACGal_BBURG Glycosyl transferase BB0572 [Borreliella burgdorferi B31]	1	0.0437	42090.6	14	21	392	Magunda_1_190817124433.7994.7994.2 File:"Magunda_1_190817124433.raw", NativeID:"controllerType=0 controllerNumber=1 scan=7994"	LISVLDEIK	K	G	0.996	22.9	25	12.6		1028.61	2	-0.0014	-1.4	298	306
081919_Magunda_reinj_Ecoli_Custom_cRAP_iLab671	Band 1	Band 1: 37 kDa	Magunda_1_190817124433 (F009274)	ACGal_BBURG Glycosyl transferase BB0572 [Borreliella burgdorferi B31]	Cu|AAC66931|	ACGal_BBURG Glycosyl transferase BB0572 [Borreliella burgdorferi B31]	1	0.0437	42090.6	14	21	392	Magunda_1_190817124433.7990.7990.2 File:"Magunda_1_190817124433.raw", NativeID:"controllerType=0 controllerNumber=1 scan=7990"	LISVLDEIK	K	G	0.996	23	25	13.6		1028.61	2	-0.0014	-1.4	298	306
081919_Magunda_reinj_Ecoli_Custom_cRAP_iLab671	Band 1	Band 1: 37 kDa	Magunda_1_190817124433 (F009274)	ACGal_BBURG Glycosyl transferase BB0572 [Borreliella burgdorferi B31]	Cu|AAC66931|	ACGal_BBURG Glycosyl transferase BB0572 [Borreliella burgdorferi B31]	1	0.0437	42090.6	14	21	392	Magunda_1_190817124433.7959.7959.2 File:"Magunda_1_190817124433.raw", NativeID:"controllerType=0 controllerNumber=1 scan=7959"	LISVLDEIK	K	G	0.996	21.7	25	16.6		1028.61	2	0.00055	0.54	298	306
081919_Magunda_reinj_Ecoli_Custom_cRAP_iLab671	Band 1	Band 1: 37 kDa	Magunda_1_190817124433 (F009274)	ACGal_BBURG Glycosyl transferase BB0572 [Borreliella burgdorferi B31]	Cu|AAC66931|	ACGal_BBURG Glycosyl transferase BB0572 [Borreliella burgdorferi B31]	1	0.0437	42090.6	14	21	392	Magunda_1_190817124433.7934.7934.2 File:"Magunda_1_190817124433.raw", NativeID:"controllerType=0 controllerNumber=1 scan=7934"	LISVLDEIK	K	G	0.997	23.7	25	14.6		1028.61	2	-0.0014	-1.4	298	306
081919_Magunda_reinj_Ecoli_Custom_cRAP_iLab671	Band 1	Band 1: 37 kDa	Magunda_1_190817124433 (F009274)	ACGal_BBURG Glycosyl transferase BB0572 [Borreliella burgdorferi B31]	Cu|AAC66931|	ACGal_BBURG Glycosyl transferase BB0572 [Borreliella burgdorferi B31]	1	0.0437	42090.6	14	21	392	Magunda_1_190817124433.7914.7914.2 File:"Magunda_1_190817124433.raw", NativeID:"controllerType=0 controllerNumber=1 scan=7914"	LISVLDEIK	K	G	0.997	23.1	25	8.76		1028.61	2	0.0008	0.78	298	306
081919_Magunda_reinj_Ecoli_Custom_cRAP_iLab671	Band 1	Band 1: 37 kDa	Magunda_1_190817124433 (F009274)	ACGal_BBURG Glycosyl transferase BB0572 [Borreliella burgdorferi B31]	Cu|AAC66931|	ACGal_BBURG Glycosyl transferase BB0572 [Borreliella burgdorferi B31]	1	0.0437	42090.6	14	21	392	Magunda_1_190817124433.8023.8023.2 File:"Magunda_1_190817124433.raw", NativeID:"controllerType=0 controllerNumber=1 scan=8023"	LISVLDEIK	K	G	0.997	23.4	25	8.56		1028.61	2	-0.0003	-0.29	298	306
081919_Magunda_reinj_Ecoli_Custom_cRAP_iLab671	Band 1	Band 1: 37 kDa	Magunda_1_190817124433 (F009274)	ACGal_BBURG Glycosyl transferase BB0572 [Borreliella burgdorferi B31]	Cu|AAC66931|	ACGal_BBURG Glycosyl transferase BB0572 [Borreliella burgdorferi B31]	1	0.0437	42090.6	14	21	392	Magunda_1_190817124433.7946.7946.2 File:"Magunda_1_190817124433.raw", NativeID:"controllerType=0 controllerNumber=1 scan=7946"	LISVLDEIK	K	G	0.997	24.1	25	9.65		1028.61	2	-0.0003	-0.29	298	306
081919_Magunda_reinj_Ecoli_Custom_cRAP_iLab671	Band 1	Band 1: 37 kDa	Magunda_1_190817124433 (F009274)	ACGal_BBURG Glycosyl transferase BB0572 [Borreliella burgdorferi B31]	Cu|AAC66931|	ACGal_BBURG Glycosyl transferase BB0572 [Borreliella burgdorferi B31]	1	0.0437	42090.6	14	21	392	Magunda_1_190817124433.7947.7947.2 File:"Magunda_1_190817124433.raw", NativeID:"controllerType=0 controllerNumber=1 scan=7947"	LISVLDEIK	K	G	0.997	24.7	25	12.1		1028.61	2	-0.0003	-0.29	298	306
081919_Magunda_reinj_Ecoli_Custom_cRAP_iLab671	Band 1	Band 1: 37 kDa	Magunda_1_190817124433 (F009274)	ACGal_BBURG Glycosyl transferase BB0572 [Borreliella burgdorferi B31]	Cu|AAC66931|	ACGal_BBURG Glycosyl transferase BB0572 [Borreliella burgdorferi B31]	1	0.0437	42090.6	14	21	392	Magunda_1_190817124433.7933.7933.2 File:"Magunda_1_190817124433.raw", NativeID:"controllerType=0 controllerNumber=1 scan=7933"	LISVLDEIK	K	G	0.997	27	25	17.2		1028.61	2	-0.0014	-1.4	298	306
081919_Magunda_reinj_Ecoli_Custom_cRAP_iLab671	Band 1	Band 1: 37 kDa	Magunda_1_190817124433 (F009274)	ACGal_BBURG Glycosyl transferase BB0572 [Borreliella burgdorferi B31]	Cu|AAC66931|	ACGal_BBURG Glycosyl transferase BB0572 [Borreliella burgdorferi B31]	1	0.0437	42090.6	14	21	392	Magunda_1_190817124433.7746.7746.2 File:"Magunda_1_190817124433.raw", NativeID:"controllerType=0 controllerNumber=1 scan=7746"	LISVLDEIK	K	G	0.997	26.8	25	20.6		1028.61	2	0.0017	1.6	298	306
081919_Magunda_reinj_Ecoli_Custom_cRAP_iLab671	Band 1	Band 1: 37 kDa	Magunda_1_190817124433 (F009274)	ACGal_BBURG Glycosyl transferase BB0572 [Borreliella burgdorferi B31]	Cu|AAC66931|	ACGal_BBURG Glycosyl transferase BB0572 [Borreliella burgdorferi B31]	1	0.0437	42090.6	14	21	392	Magunda_1_190817124433.7960.7960.2 File:"Magunda_1_190817124433.raw", NativeID:"controllerType=0 controllerNumber=1 scan=7960"	LISVLDEIK	K	G	0.997	27	25	17.2		1028.61	2	0.00055	0.54	298	306
081919_Magunda_reinj_Ecoli_Custom_cRAP_iLab671	Band 1	Band 1: 37 kDa	Magunda_1_190817124433 (F009274)	ACGal_BBURG Glycosyl transferase BB0572 [Borreliella burgdorferi B31]	Cu|AAC66931|	ACGal_BBURG Glycosyl transferase BB0572 [Borreliella burgdorferi B31]	1	0.0437	42090.6	14	21	392	Magunda_1_190817124433.7915.7915.2 File:"Magunda_1_190817124433.raw", NativeID:"controllerType=0 controllerNumber=1 scan=7915"	LISVLDEIK	K	G	0.997	27.4	25	16.3		1028.61	2	0.0008	0.78	298	306
081919_Magunda_reinj_Ecoli_Custom_cRAP_iLab671	Band 1	Band 1: 37 kDa	Magunda_1_190817124433 (F009274)	ACGal_BBURG Glycosyl transferase BB0572 [Borreliella burgdorferi B31]	Cu|AAC66931|	ACGal_BBURG Glycosyl transferase BB0572 [Borreliella burgdorferi B31]	1	0.0437	42090.6	14	21	392	Magunda_1_190817124433.7713.7713.2 File:"Magunda_1_190817124433.raw", NativeID:"controllerType=0 controllerNumber=1 scan=7713"	LISVLDEIK	K	G	0.997	28.4	25	21.6		1028.61	2	0.0021	2.1	298	306
081919_Magunda_reinj_Ecoli_Custom_cRAP_iLab671	Band 1	Band 1: 37 kDa	Magunda_1_190817124433 (F009274)	ACGal_BBURG Glycosyl transferase BB0572 [Borreliella burgdorferi B31]	Cu|AAC66931|	ACGal_BBURG Glycosyl transferase BB0572 [Borreliella burgdorferi B31]	1	0.0437	42090.6	14	21	392	Magunda_1_190817124433.7809.7809.2 File:"Magunda_1_190817124433.raw", NativeID:"controllerType=0 controllerNumber=1 scan=7809"	LISVLDEIK	K	G	0.997	30.1	25	22.9		1028.61	2	0.0015	1.5	298	306
081919_Magunda_reinj_Ecoli_Custom_cRAP_iLab671	Band 1	Band 1: 37 kDa	Magunda_1_190817124433 (F009274)	ACGal_BBURG Glycosyl transferase BB0572 [Borreliella burgdorferi B31]	Cu|AAC66931|	ACGal_BBURG Glycosyl transferase BB0572 [Borreliella burgdorferi B31]	1	0.0437	42090.6	14	21	392	Magunda_1_190817124433.7725.7725.2 File:"Magunda_1_190817124433.raw", NativeID:"controllerType=0 controllerNumber=1 scan=7725"	LISVLDEIK	K	G	0.997	30.6	25	27.5		1028.61	2	0.0026	2.6	298	306
081919_Magunda_reinj_Ecoli_Custom_cRAP_iLab671	Band 1	Band 1: 37 kDa	Magunda_1_190817124433 (F009274)	ACGal_BBURG Glycosyl transferase BB0572 [Borreliella burgdorferi B31]	Cu|AAC66931|	ACGal_BBURG Glycosyl transferase BB0572 [Borreliella burgdorferi B31]	1	0.0437	42090.6	14	21	392	Magunda_1_190817124433.7786.7786.2 File:"Magunda_1_190817124433.raw", NativeID:"controllerType=0 controllerNumber=1 scan=7786"	LISVLDEIK	K	G	0.997	31.3	25	21.5		1028.61	2	-0.0015	-1.5	298	306
081919_Magunda_reinj_Ecoli_Custom_cRAP_iLab671	Band 1	Band 1: 37 kDa	Magunda_1_190817124433 (F009274)	ACGal_BBURG Glycosyl transferase BB0572 [Borreliella burgdorferi B31]	Cu|AAC66931|	ACGal_BBURG Glycosyl transferase BB0572 [Borreliella burgdorferi B31]	1	0.0437	42090.6	14	21	392	Magunda_1_190817124433.7899.7899.2 File:"Magunda_1_190817124433.raw", NativeID:"controllerType=0 controllerNumber=1 scan=7899"	LISVLDEIK	K	G	0.997	32.3	25	18.2		1028.61	2	0.00031	0.3	298	306
081919_Magunda_reinj_Ecoli_Custom_cRAP_iLab671	Band 1	Band 1: 37 kDa	Magunda_1_190817124433 (F009274)	ACGal_BBURG Glycosyl transferase BB0572 [Borreliella burgdorferi B31]	Cu|AAC66931|	ACGal_BBURG Glycosyl transferase BB0572 [Borreliella burgdorferi B31]	1	0.0437	42090.6	14	21	392	Magunda_1_190817124433.7844.7844.2 File:"Magunda_1_190817124433.raw", NativeID:"controllerType=0 controllerNumber=1 scan=7844"	LISVLDEIK	K	G	0.997	33.7	25	18.7		1028.61	2	6.4e-05	0.062	298	306
081919_Magunda_reinj_Ecoli_Custom_cRAP_iLab671	Band 1	Band 1: 37 kDa	Magunda_1_190817124433 (F009274)	ACGal_BBURG Glycosyl transferase BB0572 [Borreliella burgdorferi B31]	Cu|AAC66931|	ACGal_BBURG Glycosyl transferase BB0572 [Borreliella burgdorferi B31]	1	0.0437	42090.6	14	21	392	Magunda_1_190817124433.7863.7863.2 File:"Magunda_1_190817124433.raw", NativeID:"controllerType=0 controllerNumber=1 scan=7863"	LISVLDEIK	K	G	0.997	35.2	25	24.5		1028.61	2	0.0008	0.78	298	306
081919_Magunda_reinj_Ecoli_Custom_cRAP_iLab671	Band 1	Band 1: 37 kDa	Magunda_1_190817124433 (F009274)	ACGal_BBURG Glycosyl transferase BB0572 [Borreliella burgdorferi B31]	Cu|AAC66931|	ACGal_BBURG Glycosyl transferase BB0572 [Borreliella burgdorferi B31]	1	0.0437	42090.6	14	21	392	Magunda_1_190817124433.7767.7767.2 File:"Magunda_1_190817124433.raw", NativeID:"controllerType=0 controllerNumber=1 scan=7767"	LISVLDEIK	K	G	0.997	35.5	25	29.1		1028.61	2	0.00019	0.18	298	306
081919_Magunda_reinj_Ecoli_Custom_cRAP_iLab671	Band 1	Band 1: 37 kDa	Magunda_1_190817124433 (F009274)	ACGal_BBURG Glycosyl transferase BB0572 [Borreliella burgdorferi B31]	Cu|AAC66931|	ACGal_BBURG Glycosyl transferase BB0572 [Borreliella burgdorferi B31]	1	0.0437	42090.6	14	21	392	Magunda_1_190817124433.7703.7703.2 File:"Magunda_1_190817124433.raw", NativeID:"controllerType=0 controllerNumber=1 scan=7703"	LISVLDEIK	K	G	0.997	36.2	25	23.5		1028.61	2	0.0021	2.1	298	306
081919_Magunda_reinj_Ecoli_Custom_cRAP_iLab671	Band 1	Band 1: 37 kDa	Magunda_1_190817124433 (F009274)	ACGal_BBURG Glycosyl transferase BB0572 [Borreliella burgdorferi B31]	Cu|AAC66931|	ACGal_BBURG Glycosyl transferase BB0572 [Borreliella burgdorferi B31]	1	0.0437	42090.6	14	21	392	Magunda_1_190817124433.7884.7884.2 File:"Magunda_1_190817124433.raw", NativeID:"controllerType=0 controllerNumber=1 scan=7884"	LISVLDEIK	K	G	0.997	37	25	22.6		1028.61	2	0.0023	2.2	298	306
081919_Magunda_reinj_Ecoli_Custom_cRAP_iLab671	Band 1	Band 1: 37 kDa	Magunda_1_190817124433 (F009274)	ACGal_BBURG Glycosyl transferase BB0572 [Borreliella burgdorferi B31]	Cu|AAC66931|	ACGal_BBURG Glycosyl transferase BB0572 [Borreliella burgdorferi B31]	1	0.0437	42090.6	14	21	392	Magunda_1_190817124433.7707.7707.2 File:"Magunda_1_190817124433.raw", NativeID:"controllerType=0 controllerNumber=1 scan=7707"	LISVLDEIK	K	G	0.997	37.2	25	24.3		1028.61	2	0.0021	2.1	298	306
081919_Magunda_reinj_Ecoli_Custom_cRAP_iLab671	Band 1	Band 1: 37 kDa	Magunda_1_190817124433 (F009274)	ACGal_BBURG Glycosyl transferase BB0572 [Borreliella burgdorferi B31]	Cu|AAC66931|	ACGal_BBURG Glycosyl transferase BB0572 [Borreliella burgdorferi B31]	1	0.0437	42090.6	14	21	392	Magunda_1_190817124433.7845.7845.2 File:"Magunda_1_190817124433.raw", NativeID:"controllerType=0 controllerNumber=1 scan=7845"	LISVLDEIK	K	G	0.997	38.4	25	24.3		1028.61	2	6.4e-05	0.062	298	306
081919_Magunda_reinj_Ecoli_Custom_cRAP_iLab671	Band 1	Band 1: 37 kDa	Magunda_1_190817124433 (F009274)	ACGal_BBURG Glycosyl transferase BB0572 [Borreliella burgdorferi B31]	Cu|AAC66931|	ACGal_BBURG Glycosyl transferase BB0572 [Borreliella burgdorferi B31]	1	0.0437	42090.6	14	21	392	Magunda_1_190817124433.7828.7828.2 File:"Magunda_1_190817124433.raw", NativeID:"controllerType=0 controllerNumber=1 scan=7828"	LISVLDEIK	K	G	0.997	39.1	25	27.5		1028.61	2	0.00043	0.42	298	306
081919_Magunda_reinj_Ecoli_Custom_cRAP_iLab671	Band 1	Band 1: 37 kDa	Magunda_1_190817124433 (F009274)	ACGal_BBURG Glycosyl transferase BB0572 [Borreliella burgdorferi B31]	Cu|AAC66931|	ACGal_BBURG Glycosyl transferase BB0572 [Borreliella burgdorferi B31]	1	0.0437	42090.6	14	21	392	Magunda_1_190817124433.7862.7862.2 File:"Magunda_1_190817124433.raw", NativeID:"controllerType=0 controllerNumber=1 scan=7862"	LISVLDEIK	K	G	0.997	39.5	25	27.8		1028.61	2	0.0008	0.78	298	306
081919_Magunda_reinj_Ecoli_Custom_cRAP_iLab671	Band 1	Band 1: 37 kDa	Magunda_1_190817124433 (F009274)	ACGal_BBURG Glycosyl transferase BB0572 [Borreliella burgdorferi B31]	Cu|AAC66931|	ACGal_BBURG Glycosyl transferase BB0572 [Borreliella burgdorferi B31]	1	0.0437	42090.6	14	21	392	Magunda_1_190817124433.7766.7766.2 File:"Magunda_1_190817124433.raw", NativeID:"controllerType=0 controllerNumber=1 scan=7766"	LISVLDEIK	K	G	0.997	39.9	25	22.2		1028.61	2	0.00019	0.18	298	306
081919_Magunda_reinj_Ecoli_Custom_cRAP_iLab671	Band 1	Band 1: 37 kDa	Magunda_1_190817124433 (F009274)	ACGal_BBURG Glycosyl transferase BB0572 [Borreliella burgdorferi B31]	Cu|AAC66931|	ACGal_BBURG Glycosyl transferase BB0572 [Borreliella burgdorferi B31]	1	0.0437	42090.6	14	21	392	Magunda_1_190817124433.7883.7883.2 File:"Magunda_1_190817124433.raw", NativeID:"controllerType=0 controllerNumber=1 scan=7883"	LISVLDEIK	K	G	0.997	40.7	25	26.1		1028.61	2	0.0023	2.2	298	306
081919_Magunda_reinj_Ecoli_Custom_cRAP_iLab671	Band 1	Band 1: 37 kDa	Magunda_1_190817124433 (F009274)	ACGal_BBURG Glycosyl transferase BB0572 [Borreliella burgdorferi B31]	Cu|AAC66931|	ACGal_BBURG Glycosyl transferase BB0572 [Borreliella burgdorferi B31]	1	0.0437	42090.6	14	21	392	Magunda_1_190817124433.7898.7898.2 File:"Magunda_1_190817124433.raw", NativeID:"controllerType=0 controllerNumber=1 scan=7898"	LISVLDEIK	K	G	0.997	40.9	25	26.6		1028.61	2	0.00031	0.3	298	306
081919_Magunda_reinj_Ecoli_Custom_cRAP_iLab671	Band 1	Band 1: 37 kDa	Magunda_1_190817124433 (F009274)	ACGal_BBURG Glycosyl transferase BB0572 [Borreliella burgdorferi B31]	Cu|AAC66931|	ACGal_BBURG Glycosyl transferase BB0572 [Borreliella burgdorferi B31]	1	0.0437	42090.6	14	21	392	Magunda_1_190817124433.7745.7745.2 File:"Magunda_1_190817124433.raw", NativeID:"controllerType=0 controllerNumber=1 scan=7745"	LISVLDEIK	K	G	0.997	43.5	25	28.3		1028.61	2	0.0017	1.6	298	306
081919_Magunda_reinj_Ecoli_Custom_cRAP_iLab671	Band 1	Band 1: 37 kDa	Magunda_1_190817124433 (F009274)	ACGal_BBURG Glycosyl transferase BB0572 [Borreliella burgdorferi B31]	Cu|AAC66931|	ACGal_BBURG Glycosyl transferase BB0572 [Borreliella burgdorferi B31]	1	0.0437	42090.6	14	21	392	Magunda_1_190817124433.7808.7808.2 File:"Magunda_1_190817124433.raw", NativeID:"controllerType=0 controllerNumber=1 scan=7808"	LISVLDEIK	K	G	0.997	43.9	25	29.4		1028.61	2	0.0015	1.5	298	306
081919_Magunda_reinj_Ecoli_Custom_cRAP_iLab671	Band 1	Band 1: 37 kDa	Magunda_1_190817124433 (F009274)	ACGal_BBURG Glycosyl transferase BB0572 [Borreliella burgdorferi B31]	Cu|AAC66931|	ACGal_BBURG Glycosyl transferase BB0572 [Borreliella burgdorferi B31]	1	0.0437	42090.6	14	21	392	Magunda_1_190817124433.7744.7744.2 File:"Magunda_1_190817124433.raw", NativeID:"controllerType=0 controllerNumber=1 scan=7744"	LISVLDEIK	K	G	0.997	44	25	28.7		1028.61	2	0.0017	1.6	298	306
081919_Magunda_reinj_Ecoli_Custom_cRAP_iLab671	Band 1	Band 1: 37 kDa	Magunda_1_190817124433 (F009274)	ACGal_BBURG Glycosyl transferase BB0572 [Borreliella burgdorferi B31]	Cu|AAC66931|	ACGal_BBURG Glycosyl transferase BB0572 [Borreliella burgdorferi B31]	1	0.0437	42090.6	14	21	392	Magunda_1_190817124433.7723.7723.2 File:"Magunda_1_190817124433.raw", NativeID:"controllerType=0 controllerNumber=1 scan=7723"	LISVLDEIK	K	G	0.997	45.1	25	30.4		1028.61	2	0.0026	2.6	298	306
081919_Magunda_reinj_Ecoli_Custom_cRAP_iLab671	Band 1	Band 1: 37 kDa	Magunda_1_190817124433 (F009274)	ACGal_BBURG Glycosyl transferase BB0572 [Borreliella burgdorferi B31]	Cu|AAC66931|	ACGal_BBURG Glycosyl transferase BB0572 [Borreliella burgdorferi B31]	1	0.0437	42090.6	14	21	392	Magunda_1_190817124433.7765.7765.2 File:"Magunda_1_190817124433.raw", NativeID:"controllerType=0 controllerNumber=1 scan=7765"	LISVLDEIK	K	G	0.997	45.2	25	27.6		1028.61	2	0.00019	0.18	298	306
081919_Magunda_reinj_Ecoli_Custom_cRAP_iLab671	Band 1	Band 1: 37 kDa	Magunda_1_190817124433 (F009274)	ACGal_BBURG Glycosyl transferase BB0572 [Borreliella burgdorferi B31]	Cu|AAC66931|	ACGal_BBURG Glycosyl transferase BB0572 [Borreliella burgdorferi B31]	1	0.0437	42090.6	14	21	392	Magunda_1_190817124433.7829.7829.2 File:"Magunda_1_190817124433.raw", NativeID:"controllerType=0 controllerNumber=1 scan=7829"	LISVLDEIK	K	G	0.997	50.9	25	38.6		1028.61	2	0.00043	0.42	298	306
081919_Magunda_reinj_Ecoli_Custom_cRAP_iLab671	Band 1	Band 1: 37 kDa	Magunda_1_190817124433 (F009274)	ACGal_BBURG Glycosyl transferase BB0572 [Borreliella burgdorferi B31]	Cu|AAC66931|	ACGal_BBURG Glycosyl transferase BB0572 [Borreliella burgdorferi B31]	1	0.0437	42090.6	14	21	392	Magunda_1_190817124433.7724.7724.2 File:"Magunda_1_190817124433.raw", NativeID:"controllerType=0 controllerNumber=1 scan=7724"	LISVLDEIK	K	G	0.997	51.7	25	34.2		1028.61	2	0.0026	2.6	298	306
081919_Magunda_reinj_Ecoli_Custom_cRAP_iLab671	Band 1	Band 1: 37 kDa	Magunda_1_190817124433 (F009274)	ACGal_BBURG Glycosyl transferase BB0572 [Borreliella burgdorferi B31]	Cu|AAC66931|	ACGal_BBURG Glycosyl transferase BB0572 [Borreliella burgdorferi B31]	1	0.0437	42090.6	14	21	392	Magunda_1_190817124433.7787.7787.2 File:"Magunda_1_190817124433.raw", NativeID:"controllerType=0 controllerNumber=1 scan=7787"	LISVLDEIK	K	G	0.997	55.8	25	38.6		1028.61	2	-0.0015	-1.5	298	306
081919_Magunda_reinj_Ecoli_Custom_cRAP_iLab671	Band 1	Band 1: 37 kDa	Magunda_1_190817124433 (F009274)	ACGal_BBURG Glycosyl transferase BB0572 [Borreliella burgdorferi B31]	Cu|AAC66931|	ACGal_BBURG Glycosyl transferase BB0572 [Borreliella burgdorferi B31]	1	0.0437	42090.6	14	21	392	Magunda_1_190817124433.7807.7807.2 File:"Magunda_1_190817124433.raw", NativeID:"controllerType=0 controllerNumber=1 scan=7807"	LISVLDEIK	K	G	0.997	58.3	25	41.6		1028.61	2	0.0015	1.5	298	306
081919_Magunda_reinj_Ecoli_Custom_cRAP_iLab671	Band 1	Band 1: 37 kDa	Magunda_1_190817124433 (F009274)	ACGal_BBURG Glycosyl transferase BB0572 [Borreliella burgdorferi B31]	Cu|AAC66931|	ACGal_BBURG Glycosyl transferase BB0572 [Borreliella burgdorferi B31]	1	0.0437	42090.6	14	21	392	Magunda_1_190817124433.6408.6408.2 File:"Magunda_1_190817124433.raw", NativeID:"controllerType=0 controllerNumber=1 scan=6408"	LSLNTMETLLK	K	R	0.98	17.7	25.4	7.27	Oxidation (+16)	1277.69	2	0.00073	0.57	240	250
081919_Magunda_reinj_Ecoli_Custom_cRAP_iLab671	Band 1	Band 1: 37 kDa	Magunda_1_190817124433 (F009274)	ACGal_BBURG Glycosyl transferase BB0572 [Borreliella burgdorferi B31]	Cu|AAC66931|	ACGal_BBURG Glycosyl transferase BB0572 [Borreliella burgdorferi B31]	1	0.0437	42090.6	14	21	392	Magunda_1_190817124433.6431.6431.2 File:"Magunda_1_190817124433.raw", NativeID:"controllerType=0 controllerNumber=1 scan=6431"	LSLNTMETLLK	K	R	0.997	31.6	25.6	22.5	Oxidation (+16)	1277.69	2	0.002	1.5	240	250
081919_Magunda_reinj_Ecoli_Custom_cRAP_iLab671	Band 1	Band 1: 37 kDa	Magunda_1_190817124433 (F009274)	ACGal_BBURG Glycosyl transferase BB0572 [Borreliella burgdorferi B31]	Cu|AAC66931|	ACGal_BBURG Glycosyl transferase BB0572 [Borreliella burgdorferi B31]	1	0.0437	42090.6	14	21	392	Magunda_1_190817124433.6451.6451.2 File:"Magunda_1_190817124433.raw", NativeID:"controllerType=0 controllerNumber=1 scan=6451"	LSLNTMETLLK	K	R	0.997	33.3	25.4	26.6	Oxidation (+16)	1277.69	2	0.00061	0.47	240	250
081919_Magunda_reinj_Ecoli_Custom_cRAP_iLab671	Band 1	Band 1: 37 kDa	Magunda_1_190817124433 (F009274)	ACGal_BBURG Glycosyl transferase BB0572 [Borreliella burgdorferi B31]	Cu|AAC66931|	ACGal_BBURG Glycosyl transferase BB0572 [Borreliella burgdorferi B31]	1	0.0437	42090.6	14	21	392	Magunda_1_190817124433.6466.6466.2 File:"Magunda_1_190817124433.raw", NativeID:"controllerType=0 controllerNumber=1 scan=6466"	LSLNTMETLLK	K	R	0.997	35.2	25.4	27.9	Oxidation (+16)	1277.69	2	-3e-06	-0.0023	240	250
081919_Magunda_reinj_Ecoli_Custom_cRAP_iLab671	Band 1	Band 1: 37 kDa	Magunda_1_190817124433 (F009274)	ACGal_BBURG Glycosyl transferase BB0572 [Borreliella burgdorferi B31]	Cu|AAC66931|	ACGal_BBURG Glycosyl transferase BB0572 [Borreliella burgdorferi B31]	1	0.0437	42090.6	14	21	392	Magunda_1_190817124433.8766.8766.2 File:"Magunda_1_190817124433.raw", NativeID:"controllerType=0 controllerNumber=1 scan=8766"	LSLNTMETLLK	K	R	0.997	38.7	25	17		1261.69	2	-0.0022	-1.7	240	250
081919_Magunda_reinj_Ecoli_Custom_cRAP_iLab671	Band 1	Band 1: 37 kDa	Magunda_1_190817124433 (F009274)	ACGal_BBURG Glycosyl transferase BB0572 [Borreliella burgdorferi B31]	Cu|AAC66931|	ACGal_BBURG Glycosyl transferase BB0572 [Borreliella burgdorferi B31]	1	0.0437	42090.6	14	21	392	Magunda_1_190817124433.8764.8764.2 File:"Magunda_1_190817124433.raw", NativeID:"controllerType=0 controllerNumber=1 scan=8764"	LSLNTMETLLK	K	R	0.997	39.9	25	23.9		1261.69	2	-0.0022	-1.7	240	250
081919_Magunda_reinj_Ecoli_Custom_cRAP_iLab671	Band 1	Band 1: 37 kDa	Magunda_1_190817124433 (F009274)	ACGal_BBURG Glycosyl transferase BB0572 [Borreliella burgdorferi B31]	Cu|AAC66931|	ACGal_BBURG Glycosyl transferase BB0572 [Borreliella burgdorferi B31]	1	0.0437	42090.6	14	21	392	Magunda_1_190817124433.6446.6446.2 File:"Magunda_1_190817124433.raw", NativeID:"controllerType=0 controllerNumber=1 scan=6446"	LSLNTMETLLK	K	R	0.997	41.4	25.4	15.8	Oxidation (+16)	1277.69	2	0.00061	0.47	240	250
081919_Magunda_reinj_Ecoli_Custom_cRAP_iLab671	Band 1	Band 1: 37 kDa	Magunda_1_190817124433 (F009274)	ACGal_BBURG Glycosyl transferase BB0572 [Borreliella burgdorferi B31]	Cu|AAC66931|	ACGal_BBURG Glycosyl transferase BB0572 [Borreliella burgdorferi B31]	1	0.0437	42090.6	14	21	392	Magunda_1_190817124433.6469.6469.2 File:"Magunda_1_190817124433.raw", NativeID:"controllerType=0 controllerNumber=1 scan=6469"	LSLNTMETLLK	K	R	0.997	50.2	25.4	39.1	Oxidation (+16)	1277.69	2	-3e-06	-0.0023	240	250
081919_Magunda_reinj_Ecoli_Custom_cRAP_iLab671	Band 1	Band 1: 37 kDa	Magunda_1_190817124433 (F009274)	ACGal_BBURG Glycosyl transferase BB0572 [Borreliella burgdorferi B31]	Cu|AAC66931|	ACGal_BBURG Glycosyl transferase BB0572 [Borreliella burgdorferi B31]	1	0.0437	42090.6	14	21	392	Magunda_1_190817124433.6401.6401.2 File:"Magunda_1_190817124433.raw", NativeID:"controllerType=0 controllerNumber=1 scan=6401"	LSLNTMETLLK	K	R	0.997	56.6	25.4	46	Oxidation (+16)	1277.69	2	0.00073	0.57	240	250
081919_Magunda_reinj_Ecoli_Custom_cRAP_iLab671	Band 1	Band 1: 37 kDa	Magunda_1_190817124433 (F009274)	ACGal_BBURG Glycosyl transferase BB0572 [Borreliella burgdorferi B31]	Cu|AAC66931|	ACGal_BBURG Glycosyl transferase BB0572 [Borreliella burgdorferi B31]	1	0.0437	42090.6	14	21	392	Magunda_1_190817124433.6443.6443.2 File:"Magunda_1_190817124433.raw", NativeID:"controllerType=0 controllerNumber=1 scan=6443"	LSLNTMETLLK	K	R	0.997	62	25.4	49.5	Oxidation (+16)	1277.69	2	0.00061	0.47	240	250
081919_Magunda_reinj_Ecoli_Custom_cRAP_iLab671	Band 1	Band 1: 37 kDa	Magunda_1_190817124433 (F009274)	ACGal_BBURG Glycosyl transferase BB0572 [Borreliella burgdorferi B31]	Cu|AAC66931|	ACGal_BBURG Glycosyl transferase BB0572 [Borreliella burgdorferi B31]	1	0.0437	42090.6	14	21	392	Magunda_1_190817124433.6422.6422.2 File:"Magunda_1_190817124433.raw", NativeID:"controllerType=0 controllerNumber=1 scan=6422"	LSLNTMETLLK	K	R	0.997	62.8	25.6	52.8	Oxidation (+16)	1277.69	2	0.002	1.5	240	250
081919_Magunda_reinj_Ecoli_Custom_cRAP_iLab671	Band 1	Band 1: 37 kDa	Magunda_1_190817124433 (F009274)	ACGal_BBURG Glycosyl transferase BB0572 [Borreliella burgdorferi B31]	Cu|AAC66931|	ACGal_BBURG Glycosyl transferase BB0572 [Borreliella burgdorferi B31]	1	0.0437	42090.6	14	21	392	Magunda_1_190817124433.6423.6423.2 File:"Magunda_1_190817124433.raw", NativeID:"controllerType=0 controllerNumber=1 scan=6423"	LSLNTMETLLK	K	R	0.997	64.8	25.6	53.3	Oxidation (+16)	1277.69	2	0.002	1.5	240	250
081919_Magunda_reinj_Ecoli_Custom_cRAP_iLab671	Band 1	Band 1: 37 kDa	Magunda_1_190817124433 (F009274)	ACGal_BBURG Glycosyl transferase BB0572 [Borreliella burgdorferi B31]	Cu|AAC66931|	ACGal_BBURG Glycosyl transferase BB0572 [Borreliella burgdorferi B31]	1	0.0437	42090.6	14	21	392	Magunda_1_190817124433.6402.6402.2 File:"Magunda_1_190817124433.raw", NativeID:"controllerType=0 controllerNumber=1 scan=6402"	LSLNTMETLLK	K	R	0.997	64.8	25.4	45.8	Oxidation (+16)	1277.69	2	0.00073	0.57	240	250
081919_Magunda_reinj_Ecoli_Custom_cRAP_iLab671	Band 1	Band 1: 37 kDa	Magunda_1_190817124433 (F009274)	ACGal_BBURG Glycosyl transferase BB0572 [Borreliella burgdorferi B31]	Cu|AAC66931|	ACGal_BBURG Glycosyl transferase BB0572 [Borreliella burgdorferi B31]	1	0.0437	42090.6	14	21	392	Magunda_1_190817124433.2342.2342.3 File:"Magunda_1_190817124433.raw", NativeID:"controllerType=0 controllerNumber=1 scan=2342"	MGSMSSSISVLHK	R	S	0.896	16.9	25	16.3	Oxidation (+16), Oxidation (+16)	1394.65	3	-0.0034	-2.4	225	237
081919_Magunda_reinj_Ecoli_Custom_cRAP_iLab671	Band 1	Band 1: 37 kDa	Magunda_1_190817124433 (F009274)	ACGal_BBURG Glycosyl transferase BB0572 [Borreliella burgdorferi B31]	Cu|AAC66931|	ACGal_BBURG Glycosyl transferase BB0572 [Borreliella burgdorferi B31]	1	0.0437	42090.6	14	21	392	Magunda_1_190817124433.2359.2359.3 File:"Magunda_1_190817124433.raw", NativeID:"controllerType=0 controllerNumber=1 scan=2359"	MGSMSSSISVLHK	R	S	0.933	19.9	25	19.2	Oxidation (+16), Oxidation (+16)	1394.65	3	-0.0045	-3.3	225	237
081919_Magunda_reinj_Ecoli_Custom_cRAP_iLab671	Band 1	Band 1: 37 kDa	Magunda_1_190817124433 (F009274)	ACGal_BBURG Glycosyl transferase BB0572 [Borreliella burgdorferi B31]	Cu|AAC66931|	ACGal_BBURG Glycosyl transferase BB0572 [Borreliella burgdorferi B31]	1	0.0437	42090.6	14	21	392	Magunda_1_190817124433.2445.2445.3 File:"Magunda_1_190817124433.raw", NativeID:"controllerType=0 controllerNumber=1 scan=2445"	MGSMSSSISVLHK	R	S	0.953	17	25	10.3	Oxidation (+16), Oxidation (+16)	1394.65	3	-0.00088	-0.63	225	237
081919_Magunda_reinj_Ecoli_Custom_cRAP_iLab671	Band 1	Band 1: 37 kDa	Magunda_1_190817124433 (F009274)	ACGal_BBURG Glycosyl transferase BB0572 [Borreliella burgdorferi B31]	Cu|AAC66931|	ACGal_BBURG Glycosyl transferase BB0572 [Borreliella burgdorferi B31]	1	0.0437	42090.6	14	21	392	Magunda_1_190817124433.2471.2471.3 File:"Magunda_1_190817124433.raw", NativeID:"controllerType=0 controllerNumber=1 scan=2471"	MGSMSSSISVLHK	R	S	0.956	17.1	25	13.8	Oxidation (+16), Oxidation (+16)	1394.65	3	-0.0011	-0.76	225	237
081919_Magunda_reinj_Ecoli_Custom_cRAP_iLab671	Band 1	Band 1: 37 kDa	Magunda_1_190817124433 (F009274)	ACGal_BBURG Glycosyl transferase BB0572 [Borreliella burgdorferi B31]	Cu|AAC66931|	ACGal_BBURG Glycosyl transferase BB0572 [Borreliella burgdorferi B31]	1	0.0437	42090.6	14	21	392	Magunda_1_190817124433.2721.2721.3 File:"Magunda_1_190817124433.raw", NativeID:"controllerType=0 controllerNumber=1 scan=2721"	MGSMSSSISVLHK	R	S	0.958	15.2	25	4.56	Oxidation (+16)	1378.66	3	-0.00041	-0.3	225	237
081919_Magunda_reinj_Ecoli_Custom_cRAP_iLab671	Band 1	Band 1: 37 kDa	Magunda_1_190817124433 (F009274)	ACGal_BBURG Glycosyl transferase BB0572 [Borreliella burgdorferi B31]	Cu|AAC66931|	ACGal_BBURG Glycosyl transferase BB0572 [Borreliella burgdorferi B31]	1	0.0437	42090.6	14	21	392	Magunda_1_190817124433.2716.2716.3 File:"Magunda_1_190817124433.raw", NativeID:"controllerType=0 controllerNumber=1 scan=2716"	MGSMSSSISVLHK	R	S	0.982	17.5	25	4.7	Oxidation (+16)	1378.66	3	-0.00041	-0.3	225	237
081919_Magunda_reinj_Ecoli_Custom_cRAP_iLab671	Band 1	Band 1: 37 kDa	Magunda_1_190817124433 (F009274)	ACGal_BBURG Glycosyl transferase BB0572 [Borreliella burgdorferi B31]	Cu|AAC66931|	ACGal_BBURG Glycosyl transferase BB0572 [Borreliella burgdorferi B31]	1	0.0437	42090.6	14	21	392	Magunda_1_190817124433.2320.2320.3 File:"Magunda_1_190817124433.raw", NativeID:"controllerType=0 controllerNumber=1 scan=2320"	MGSMSSSISVLHK	R	S	0.984	22.8	25	21.6	Oxidation (+16), Oxidation (+16)	1394.65	3	-0.0037	-2.7	225	237
081919_Magunda_reinj_Ecoli_Custom_cRAP_iLab671	Band 1	Band 1: 37 kDa	Magunda_1_190817124433 (F009274)	ACGal_BBURG Glycosyl transferase BB0572 [Borreliella burgdorferi B31]	Cu|AAC66931|	ACGal_BBURG Glycosyl transferase BB0572 [Borreliella burgdorferi B31]	1	0.0437	42090.6	14	21	392	Magunda_1_190817124433.2355.2355.3 File:"Magunda_1_190817124433.raw", NativeID:"controllerType=0 controllerNumber=1 scan=2355"	MGSMSSSISVLHK	R	S	0.985	22.9	25	19.3	Oxidation (+16), Oxidation (+16)	1394.65	3	-0.0045	-3.3	225	237
081919_Magunda_reinj_Ecoli_Custom_cRAP_iLab671	Band 1	Band 1: 37 kDa	Magunda_1_190817124433 (F009274)	ACGal_BBURG Glycosyl transferase BB0572 [Borreliella burgdorferi B31]	Cu|AAC66931|	ACGal_BBURG Glycosyl transferase BB0572 [Borreliella burgdorferi B31]	1	0.0437	42090.6	14	21	392	Magunda_1_190817124433.2303.2303.3 File:"Magunda_1_190817124433.raw", NativeID:"controllerType=0 controllerNumber=1 scan=2303"	MGSMSSSISVLHK	R	S	0.986	21.7	25	18.1	Oxidation (+16), Oxidation (+16)	1394.65	3	-0.0025	-1.8	225	237
081919_Magunda_reinj_Ecoli_Custom_cRAP_iLab671	Band 1	Band 1: 37 kDa	Magunda_1_190817124433 (F009274)	ACGal_BBURG Glycosyl transferase BB0572 [Borreliella burgdorferi B31]	Cu|AAC66931|	ACGal_BBURG Glycosyl transferase BB0572 [Borreliella burgdorferi B31]	1	0.0437	42090.6	14	21	392	Magunda_1_190817124433.2416.2416.3 File:"Magunda_1_190817124433.raw", NativeID:"controllerType=0 controllerNumber=1 scan=2416"	MGSMSSSISVLHK	R	S	0.988	18.8	25	16.9	Oxidation (+16), Oxidation (+16)	1394.65	3	-0.0007	-0.5	225	237
081919_Magunda_reinj_Ecoli_Custom_cRAP_iLab671	Band 1	Band 1: 37 kDa	Magunda_1_190817124433 (F009274)	ACGal_BBURG Glycosyl transferase BB0572 [Borreliella burgdorferi B31]	Cu|AAC66931|	ACGal_BBURG Glycosyl transferase BB0572 [Borreliella burgdorferi B31]	1	0.0437	42090.6	14	21	392	Magunda_1_190817124433.2379.2379.3 File:"Magunda_1_190817124433.raw", NativeID:"controllerType=0 controllerNumber=1 scan=2379"	MGSMSSSISVLHK	R	S	0.989	25.6	25	24.9	Oxidation (+16), Oxidation (+16)	1394.65	3	-0.0051	-3.6	225	237
081919_Magunda_reinj_Ecoli_Custom_cRAP_iLab671	Band 1	Band 1: 37 kDa	Magunda_1_190817124433 (F009274)	ACGal_BBURG Glycosyl transferase BB0572 [Borreliella burgdorferi B31]	Cu|AAC66931|	ACGal_BBURG Glycosyl transferase BB0572 [Borreliella burgdorferi B31]	1	0.0437	42090.6	14	21	392	Magunda_1_190817124433.2090.2090.3 File:"Magunda_1_190817124433.raw", NativeID:"controllerType=0 controllerNumber=1 scan=2090"	MGSMSSSISVLHK	R	S	0.99	20.1	25	15.2	Oxidation (+16), Oxidation (+16)	1394.65	3	-5.6e-05	-0.04	225	237
081919_Magunda_reinj_Ecoli_Custom_cRAP_iLab671	Band 1	Band 1: 37 kDa	Magunda_1_190817124433 (F009274)	ACGal_BBURG Glycosyl transferase BB0572 [Borreliella burgdorferi B31]	Cu|AAC66931|	ACGal_BBURG Glycosyl transferase BB0572 [Borreliella burgdorferi B31]	1	0.0437	42090.6	14	21	392	Magunda_1_190817124433.2465.2465.3 File:"Magunda_1_190817124433.raw", NativeID:"controllerType=0 controllerNumber=1 scan=2465"	MGSMSSSISVLHK	R	S	0.99	21.1	25	18.2	Oxidation (+16), Oxidation (+16)	1394.65	3	-0.0011	-0.76	225	237
081919_Magunda_reinj_Ecoli_Custom_cRAP_iLab671	Band 1	Band 1: 37 kDa	Magunda_1_190817124433 (F009274)	ACGal_BBURG Glycosyl transferase BB0572 [Borreliella burgdorferi B31]	Cu|AAC66931|	ACGal_BBURG Glycosyl transferase BB0572 [Borreliella burgdorferi B31]	1	0.0437	42090.6	14	21	392	Magunda_1_190817124433.2397.2397.3 File:"Magunda_1_190817124433.raw", NativeID:"controllerType=0 controllerNumber=1 scan=2397"	MGSMSSSISVLHK	R	S	0.995	25.1	25	16	Oxidation (+16), Oxidation (+16)	1394.65	3	-0.0037	-2.7	225	237
081919_Magunda_reinj_Ecoli_Custom_cRAP_iLab671	Band 1	Band 1: 37 kDa	Magunda_1_190817124433 (F009274)	ACGal_BBURG Glycosyl transferase BB0572 [Borreliella burgdorferi B31]	Cu|AAC66931|	ACGal_BBURG Glycosyl transferase BB0572 [Borreliella burgdorferi B31]	1	0.0437	42090.6	14	21	392	Magunda_1_190817124433.2036.2036.3 File:"Magunda_1_190817124433.raw", NativeID:"controllerType=0 controllerNumber=1 scan=2036"	MGSMSSSISVLHK	R	S	0.995	21.3	25	17.1	Oxidation (+16), Oxidation (+16)	1394.65	3	-0.0007	-0.5	225	237
081919_Magunda_reinj_Ecoli_Custom_cRAP_iLab671	Band 1	Band 1: 37 kDa	Magunda_1_190817124433 (F009274)	ACGal_BBURG Glycosyl transferase BB0572 [Borreliella burgdorferi B31]	Cu|AAC66931|	ACGal_BBURG Glycosyl transferase BB0572 [Borreliella burgdorferi B31]	1	0.0437	42090.6	14	21	392	Magunda_1_190817124433.2111.2111.3 File:"Magunda_1_190817124433.raw", NativeID:"controllerType=0 controllerNumber=1 scan=2111"	MGSMSSSISVLHK	R	S	0.997	22.7	25	21	Oxidation (+16), Oxidation (+16)	1394.65	3	0.00013	0.091	225	237
081919_Magunda_reinj_Ecoli_Custom_cRAP_iLab671	Band 1	Band 1: 37 kDa	Magunda_1_190817124433 (F009274)	ACGal_BBURG Glycosyl transferase BB0572 [Borreliella burgdorferi B31]	Cu|AAC66931|	ACGal_BBURG Glycosyl transferase BB0572 [Borreliella burgdorferi B31]	1	0.0437	42090.6	14	21	392	Magunda_1_190817124433.2061.2061.3 File:"Magunda_1_190817124433.raw", NativeID:"controllerType=0 controllerNumber=1 scan=2061"	MGSMSSSISVLHK	R	S	0.997	23	25	18.8	Oxidation (+16), Oxidation (+16)	1394.65	3	0.00013	0.091	225	237
081919_Magunda_reinj_Ecoli_Custom_cRAP_iLab671	Band 1	Band 1: 37 kDa	Magunda_1_190817124433 (F009274)	ACGal_BBURG Glycosyl transferase BB0572 [Borreliella burgdorferi B31]	Cu|AAC66931|	ACGal_BBURG Glycosyl transferase BB0572 [Borreliella burgdorferi B31]	1	0.0437	42090.6	14	21	392	Magunda_1_190817124433.2296.2296.3 File:"Magunda_1_190817124433.raw", NativeID:"controllerType=0 controllerNumber=1 scan=2296"	MGSMSSSISVLHK	R	S	0.997	25.9	25	25.3	Oxidation (+16), Oxidation (+16)	1394.65	3	-0.0025	-1.8	225	237
081919_Magunda_reinj_Ecoli_Custom_cRAP_iLab671	Band 1	Band 1: 37 kDa	Magunda_1_190817124433 (F009274)	ACGal_BBURG Glycosyl transferase BB0572 [Borreliella burgdorferi B31]	Cu|AAC66931|	ACGal_BBURG Glycosyl transferase BB0572 [Borreliella burgdorferi B31]	1	0.0437	42090.6	14	21	392	Magunda_1_190817124433.1997.1997.3 File:"Magunda_1_190817124433.raw", NativeID:"controllerType=0 controllerNumber=1 scan=1997"	MGSMSSSISVLHK	R	S	0.997	23.5	25	14.9	Oxidation (+16), Oxidation (+16)	1394.65	3	0.00013	0.091	225	237
081919_Magunda_reinj_Ecoli_Custom_cRAP_iLab671	Band 1	Band 1: 37 kDa	Magunda_1_190817124433 (F009274)	ACGal_BBURG Glycosyl transferase BB0572 [Borreliella burgdorferi B31]	Cu|AAC66931|	ACGal_BBURG Glycosyl transferase BB0572 [Borreliella burgdorferi B31]	1	0.0437	42090.6	14	21	392	Magunda_1_190817124433.2440.2440.3 File:"Magunda_1_190817124433.raw", NativeID:"controllerType=0 controllerNumber=1 scan=2440"	MGSMSSSISVLHK	R	S	0.997	24.8	25	21.3	Oxidation (+16), Oxidation (+16)	1394.65	3	-0.00088	-0.63	225	237
081919_Magunda_reinj_Ecoli_Custom_cRAP_iLab671	Band 1	Band 1: 37 kDa	Magunda_1_190817124433 (F009274)	ACGal_BBURG Glycosyl transferase BB0572 [Borreliella burgdorferi B31]	Cu|AAC66931|	ACGal_BBURG Glycosyl transferase BB0572 [Borreliella burgdorferi B31]	1	0.0437	42090.6	14	21	392	Magunda_1_190817124433.2297.2297.3 File:"Magunda_1_190817124433.raw", NativeID:"controllerType=0 controllerNumber=1 scan=2297"	MGSMSSSISVLHK	R	S	0.997	26.2	25	17.7	Oxidation (+16), Oxidation (+16)	1394.65	3	-0.0025	-1.8	225	237
081919_Magunda_reinj_Ecoli_Custom_cRAP_iLab671	Band 1	Band 1: 37 kDa	Magunda_1_190817124433 (F009274)	ACGal_BBURG Glycosyl transferase BB0572 [Borreliella burgdorferi B31]	Cu|AAC66931|	ACGal_BBURG Glycosyl transferase BB0572 [Borreliella burgdorferi B31]	1	0.0437	42090.6	14	21	392	Magunda_1_190817124433.2745.2745.3 File:"Magunda_1_190817124433.raw", NativeID:"controllerType=0 controllerNumber=1 scan=2745"	MGSMSSSISVLHK	R	S	0.997	25.6	25.1	5	Oxidation (+16)	1378.66	3	0.0028	2	225	237
081919_Magunda_reinj_Ecoli_Custom_cRAP_iLab671	Band 1	Band 1: 37 kDa	Magunda_1_190817124433 (F009274)	ACGal_BBURG Glycosyl transferase BB0572 [Borreliella burgdorferi B31]	Cu|AAC66931|	ACGal_BBURG Glycosyl transferase BB0572 [Borreliella burgdorferi B31]	1	0.0437	42090.6	14	21	392	Magunda_1_190817124433.1973.1973.3 File:"Magunda_1_190817124433.raw", NativeID:"controllerType=0 controllerNumber=1 scan=1973"	MGSMSSSISVLHK	R	S	0.997	23.7	25	18.9	Oxidation (+16), Oxidation (+16)	1394.65	3	0.00058	0.42	225	237
081919_Magunda_reinj_Ecoli_Custom_cRAP_iLab671	Band 1	Band 1: 37 kDa	Magunda_1_190817124433 (F009274)	ACGal_BBURG Glycosyl transferase BB0572 [Borreliella burgdorferi B31]	Cu|AAC66931|	ACGal_BBURG Glycosyl transferase BB0572 [Borreliella burgdorferi B31]	1	0.0437	42090.6	14	21	392	Magunda_1_190817124433.2700.2700.3 File:"Magunda_1_190817124433.raw", NativeID:"controllerType=0 controllerNumber=1 scan=2700"	MGSMSSSISVLHK	R	S	0.997	27.3	25	14.2	Oxidation (+16)	1378.66	3	-0.003	-2.2	225	237
081919_Magunda_reinj_Ecoli_Custom_cRAP_iLab671	Band 1	Band 1: 37 kDa	Magunda_1_190817124433 (F009274)	ACGal_BBURG Glycosyl transferase BB0572 [Borreliella burgdorferi B31]	Cu|AAC66931|	ACGal_BBURG Glycosyl transferase BB0572 [Borreliella burgdorferi B31]	1	0.0437	42090.6	14	21	392	Magunda_1_190817124433.1953.1953.3 File:"Magunda_1_190817124433.raw", NativeID:"controllerType=0 controllerNumber=1 scan=1953"	MGSMSSSISVLHK	R	S	0.997	26.5	25	21.4	Oxidation (+16), Oxidation (+16)	1394.65	3	-0.0014	-1	225	237
081919_Magunda_reinj_Ecoli_Custom_cRAP_iLab671	Band 1	Band 1: 37 kDa	Magunda_1_190817124433 (F009274)	ACGal_BBURG Glycosyl transferase BB0572 [Borreliella burgdorferi B31]	Cu|AAC66931|	ACGal_BBURG Glycosyl transferase BB0572 [Borreliella burgdorferi B31]	1	0.0437	42090.6	14	21	392	Magunda_1_190817124433.1961.1961.2 File:"Magunda_1_190817124433.raw", NativeID:"controllerType=0 controllerNumber=1 scan=1961"	MGSMSSSISVLHK	R	S	0.997	80.8	25	77.2	Oxidation (+16), Oxidation (+16)	1394.65	2	-0.0011	-0.78	225	237
081919_Magunda_reinj_Ecoli_Custom_cRAP_iLab671	Band 1	Band 1: 37 kDa	Magunda_1_190817124433 (F009274)	ACGal_BBURG Glycosyl transferase BB0572 [Borreliella burgdorferi B31]	Cu|AAC66931|	ACGal_BBURG Glycosyl transferase BB0572 [Borreliella burgdorferi B31]	1	0.0437	42090.6	14	21	392	Magunda_1_190817124433.2421.2421.3 File:"Magunda_1_190817124433.raw", NativeID:"controllerType=0 controllerNumber=1 scan=2421"	MGSMSSSISVLHK	R	S	0.997	26.9	25	25	Oxidation (+16), Oxidation (+16)	1394.65	3	-0.0007	-0.5	225	237
081919_Magunda_reinj_Ecoli_Custom_cRAP_iLab671	Band 1	Band 1: 37 kDa	Magunda_1_190817124433 (F009274)	ACGal_BBURG Glycosyl transferase BB0572 [Borreliella burgdorferi B31]	Cu|AAC66931|	ACGal_BBURG Glycosyl transferase BB0572 [Borreliella burgdorferi B31]	1	0.0437	42090.6	14	21	392	Magunda_1_190817124433.2040.2040.3 File:"Magunda_1_190817124433.raw", NativeID:"controllerType=0 controllerNumber=1 scan=2040"	MGSMSSSISVLHK	R	S	0.997	27.2	25	25.7	Oxidation (+16), Oxidation (+16)	1394.65	3	-0.0007	-0.5	225	237
081919_Magunda_reinj_Ecoli_Custom_cRAP_iLab671	Band 1	Band 1: 37 kDa	Magunda_1_190817124433 (F009274)	ACGal_BBURG Glycosyl transferase BB0572 [Borreliella burgdorferi B31]	Cu|AAC66931|	ACGal_BBURG Glycosyl transferase BB0572 [Borreliella burgdorferi B31]	1	0.0437	42090.6	14	21	392	Magunda_1_190817124433.2012.2012.3 File:"Magunda_1_190817124433.raw", NativeID:"controllerType=0 controllerNumber=1 scan=2012"	MGSMSSSISVLHK	R	S	0.997	28	25	19.7	Oxidation (+16), Oxidation (+16)	1394.65	3	-0.0006	-0.43	225	237
081919_Magunda_reinj_Ecoli_Custom_cRAP_iLab671	Band 1	Band 1: 37 kDa	Magunda_1_190817124433 (F009274)	ACGal_BBURG Glycosyl transferase BB0572 [Borreliella burgdorferi B31]	Cu|AAC66931|	ACGal_BBURG Glycosyl transferase BB0572 [Borreliella burgdorferi B31]	1	0.0437	42090.6	14	21	392	Magunda_1_190817124433.2055.2055.3 File:"Magunda_1_190817124433.raw", NativeID:"controllerType=0 controllerNumber=1 scan=2055"	MGSMSSSISVLHK	R	S	0.997	28.2	25	24.5	Oxidation (+16), Oxidation (+16)	1394.65	3	0.00013	0.091	225	237
081919_Magunda_reinj_Ecoli_Custom_cRAP_iLab671	Band 1	Band 1: 37 kDa	Magunda_1_190817124433 (F009274)	ACGal_BBURG Glycosyl transferase BB0572 [Borreliella burgdorferi B31]	Cu|AAC66931|	ACGal_BBURG Glycosyl transferase BB0572 [Borreliella burgdorferi B31]	1	0.0437	42090.6	14	21	392	Magunda_1_190817124433.2030.2030.3 File:"Magunda_1_190817124433.raw", NativeID:"controllerType=0 controllerNumber=1 scan=2030"	MGSMSSSISVLHK	R	S	0.997	28.5	25	22.7	Oxidation (+16), Oxidation (+16)	1394.65	3	-0.0006	-0.43	225	237
081919_Magunda_reinj_Ecoli_Custom_cRAP_iLab671	Band 1	Band 1: 37 kDa	Magunda_1_190817124433 (F009274)	ACGal_BBURG Glycosyl transferase BB0572 [Borreliella burgdorferi B31]	Cu|AAC66931|	ACGal_BBURG Glycosyl transferase BB0572 [Borreliella burgdorferi B31]	1	0.0437	42090.6	14	21	392	Magunda_1_190817124433.2282.2282.3 File:"Magunda_1_190817124433.raw", NativeID:"controllerType=0 controllerNumber=1 scan=2282"	MGSMSSSISVLHK	R	S	0.997	28.5	25	28.1	Oxidation (+16), Oxidation (+16)	1394.65	3	-0.0013	-0.96	225	237
081919_Magunda_reinj_Ecoli_Custom_cRAP_iLab671	Band 1	Band 1: 37 kDa	Magunda_1_190817124433 (F009274)	ACGal_BBURG Glycosyl transferase BB0572 [Borreliella burgdorferi B31]	Cu|AAC66931|	ACGal_BBURG Glycosyl transferase BB0572 [Borreliella burgdorferi B31]	1	0.0437	42090.6	14	21	392	Magunda_1_190817124433.2664.2664.3 File:"Magunda_1_190817124433.raw", NativeID:"controllerType=0 controllerNumber=1 scan=2664"	MGSMSSSISVLHK	R	S	0.997	28.6	25	12.2	Oxidation (+16)	1378.66	3	-0.0021	-1.5	225	237
081919_Magunda_reinj_Ecoli_Custom_cRAP_iLab671	Band 1	Band 1: 37 kDa	Magunda_1_190817124433 (F009274)	ACGal_BBURG Glycosyl transferase BB0572 [Borreliella burgdorferi B31]	Cu|AAC66931|	ACGal_BBURG Glycosyl transferase BB0572 [Borreliella burgdorferi B31]	1	0.0437	42090.6	14	21	392	Magunda_1_190817124433.2010.2010.3 File:"Magunda_1_190817124433.raw", NativeID:"controllerType=0 controllerNumber=1 scan=2010"	MGSMSSSISVLHK	R	S	0.997	28.6	25	27.8	Oxidation (+16), Oxidation (+16)	1394.65	3	0.00013	0.091	225	237
081919_Magunda_reinj_Ecoli_Custom_cRAP_iLab671	Band 1	Band 1: 37 kDa	Magunda_1_190817124433 (F009274)	ACGal_BBURG Glycosyl transferase BB0572 [Borreliella burgdorferi B31]	Cu|AAC66931|	ACGal_BBURG Glycosyl transferase BB0572 [Borreliella burgdorferi B31]	1	0.0437	42090.6	14	21	392	Magunda_1_190817124433.1992.1992.3 File:"Magunda_1_190817124433.raw", NativeID:"controllerType=0 controllerNumber=1 scan=1992"	MGSMSSSISVLHK	R	S	0.997	28.8	25	20.6	Oxidation (+16), Oxidation (+16)	1394.65	3	0.00013	0.091	225	237
081919_Magunda_reinj_Ecoli_Custom_cRAP_iLab671	Band 1	Band 1: 37 kDa	Magunda_1_190817124433 (F009274)	ACGal_BBURG Glycosyl transferase BB0572 [Borreliella burgdorferi B31]	Cu|AAC66931|	ACGal_BBURG Glycosyl transferase BB0572 [Borreliella burgdorferi B31]	1	0.0437	42090.6	14	21	392	Magunda_1_190817124433.2014.2014.3 File:"Magunda_1_190817124433.raw", NativeID:"controllerType=0 controllerNumber=1 scan=2014"	MGSMSSSISVLHK	R	S	0.997	29.1	25	24.7	Oxidation (+16), Oxidation (+16)	1394.65	3	-0.0006	-0.43	225	237
081919_Magunda_reinj_Ecoli_Custom_cRAP_iLab671	Band 1	Band 1: 37 kDa	Magunda_1_190817124433 (F009274)	ACGal_BBURG Glycosyl transferase BB0572 [Borreliella burgdorferi B31]	Cu|AAC66931|	ACGal_BBURG Glycosyl transferase BB0572 [Borreliella burgdorferi B31]	1	0.0437	42090.6	14	21	392	Magunda_1_190817124433.1989.1989.3 File:"Magunda_1_190817124433.raw", NativeID:"controllerType=0 controllerNumber=1 scan=1989"	MGSMSSSISVLHK	R	S	0.997	29.6	25	27.9	Oxidation (+16), Oxidation (+16)	1394.65	3	0.00058	0.42	225	237
081919_Magunda_reinj_Ecoli_Custom_cRAP_iLab671	Band 1	Band 1: 37 kDa	Magunda_1_190817124433 (F009274)	ACGal_BBURG Glycosyl transferase BB0572 [Borreliella burgdorferi B31]	Cu|AAC66931|	ACGal_BBURG Glycosyl transferase BB0572 [Borreliella burgdorferi B31]	1	0.0437	42090.6	14	21	392	Magunda_1_190817124433.1972.1972.3 File:"Magunda_1_190817124433.raw", NativeID:"controllerType=0 controllerNumber=1 scan=1972"	MGSMSSSISVLHK	R	S	0.997	30.2	25	28.8	Oxidation (+16), Oxidation (+16)	1394.65	3	0.00058	0.42	225	237
081919_Magunda_reinj_Ecoli_Custom_cRAP_iLab671	Band 1	Band 1: 37 kDa	Magunda_1_190817124433 (F009274)	ACGal_BBURG Glycosyl transferase BB0572 [Borreliella burgdorferi B31]	Cu|AAC66931|	ACGal_BBURG Glycosyl transferase BB0572 [Borreliella burgdorferi B31]	1	0.0437	42090.6	14	21	392	Magunda_1_190817124433.2399.2399.3 File:"Magunda_1_190817124433.raw", NativeID:"controllerType=0 controllerNumber=1 scan=2399"	MGSMSSSISVLHK	R	S	0.997	30.5	25	25.6	Oxidation (+16), Oxidation (+16)	1394.65	3	-0.0037	-2.7	225	237
081919_Magunda_reinj_Ecoli_Custom_cRAP_iLab671	Band 1	Band 1: 37 kDa	Magunda_1_190817124433 (F009274)	ACGal_BBURG Glycosyl transferase BB0572 [Borreliella burgdorferi B31]	Cu|AAC66931|	ACGal_BBURG Glycosyl transferase BB0572 [Borreliella burgdorferi B31]	1	0.0437	42090.6	14	21	392	Magunda_1_190817124433.2317.2317.3 File:"Magunda_1_190817124433.raw", NativeID:"controllerType=0 controllerNumber=1 scan=2317"	MGSMSSSISVLHK	R	S	0.997	31.4	25	30.9	Oxidation (+16), Oxidation (+16)	1394.65	3	-0.0037	-2.7	225	237
081919_Magunda_reinj_Ecoli_Custom_cRAP_iLab671	Band 1	Band 1: 37 kDa	Magunda_1_190817124433 (F009274)	ACGal_BBURG Glycosyl transferase BB0572 [Borreliella burgdorferi B31]	Cu|AAC66931|	ACGal_BBURG Glycosyl transferase BB0572 [Borreliella burgdorferi B31]	1	0.0437	42090.6	14	21	392	Magunda_1_190817124433.2033.2033.3 File:"Magunda_1_190817124433.raw", NativeID:"controllerType=0 controllerNumber=1 scan=2033"	MGSMSSSISVLHK	R	S	0.997	31.5	25	24	Oxidation (+16), Oxidation (+16)	1394.65	3	-0.0007	-0.5	225	237
081919_Magunda_reinj_Ecoli_Custom_cRAP_iLab671	Band 1	Band 1: 37 kDa	Magunda_1_190817124433 (F009274)	ACGal_BBURG Glycosyl transferase BB0572 [Borreliella burgdorferi B31]	Cu|AAC66931|	ACGal_BBURG Glycosyl transferase BB0572 [Borreliella burgdorferi B31]	1	0.0437	42090.6	14	21	392	Magunda_1_190817124433.3478.3478.3 File:"Magunda_1_190817124433.raw", NativeID:"controllerType=0 controllerNumber=1 scan=3478"	MGSMSSSISVLHK	R	S	0.997	32.1	25	6.66	Oxidation (+16)	1378.66	3	0.00032	0.23	225	237
081919_Magunda_reinj_Ecoli_Custom_cRAP_iLab671	Band 1	Band 1: 37 kDa	Magunda_1_190817124433 (F009274)	ACGal_BBURG Glycosyl transferase BB0572 [Borreliella burgdorferi B31]	Cu|AAC66931|	ACGal_BBURG Glycosyl transferase BB0572 [Borreliella burgdorferi B31]	1	0.0437	42090.6	14	21	392	Magunda_1_190817124433.2018.2018.3 File:"Magunda_1_190817124433.raw", NativeID:"controllerType=0 controllerNumber=1 scan=2018"	MGSMSSSISVLHK	R	S	0.997	32.5	25	15.6	Oxidation (+16), Oxidation (+16)	1394.65	3	-0.0006	-0.43	225	237
081919_Magunda_reinj_Ecoli_Custom_cRAP_iLab671	Band 1	Band 1: 37 kDa	Magunda_1_190817124433 (F009274)	ACGal_BBURG Glycosyl transferase BB0572 [Borreliella burgdorferi B31]	Cu|AAC66931|	ACGal_BBURG Glycosyl transferase BB0572 [Borreliella burgdorferi B31]	1	0.0437	42090.6	14	21	392	Magunda_1_190817124433.1994.1994.3 File:"Magunda_1_190817124433.raw", NativeID:"controllerType=0 controllerNumber=1 scan=1994"	MGSMSSSISVLHK	R	S	0.997	32.6	25	25	Oxidation (+16), Oxidation (+16)	1394.65	3	0.00013	0.091	225	237
081919_Magunda_reinj_Ecoli_Custom_cRAP_iLab671	Band 1	Band 1: 37 kDa	Magunda_1_190817124433 (F009274)	ACGal_BBURG Glycosyl transferase BB0572 [Borreliella burgdorferi B31]	Cu|AAC66931|	ACGal_BBURG Glycosyl transferase BB0572 [Borreliella burgdorferi B31]	1	0.0437	42090.6	14	21	392	Magunda_1_190817124433.2692.2692.3 File:"Magunda_1_190817124433.raw", NativeID:"controllerType=0 controllerNumber=1 scan=2692"	MGSMSSSISVLHK	R	S	0.997	33.1	25	12.4	Oxidation (+16)	1378.66	3	-0.003	-2.2	225	237
081919_Magunda_reinj_Ecoli_Custom_cRAP_iLab671	Band 1	Band 1: 37 kDa	Magunda_1_190817124433 (F009274)	ACGal_BBURG Glycosyl transferase BB0572 [Borreliella burgdorferi B31]	Cu|AAC66931|	ACGal_BBURG Glycosyl transferase BB0572 [Borreliella burgdorferi B31]	1	0.0437	42090.6	14	21	392	Magunda_1_190817124433.1978.1978.3 File:"Magunda_1_190817124433.raw", NativeID:"controllerType=0 controllerNumber=1 scan=1978"	MGSMSSSISVLHK	R	S	0.997	33.2	25	29.6	Oxidation (+16), Oxidation (+16)	1394.65	3	0.00058	0.42	225	237
081919_Magunda_reinj_Ecoli_Custom_cRAP_iLab671	Band 1	Band 1: 37 kDa	Magunda_1_190817124433 (F009274)	ACGal_BBURG Glycosyl transferase BB0572 [Borreliella burgdorferi B31]	Cu|AAC66931|	ACGal_BBURG Glycosyl transferase BB0572 [Borreliella burgdorferi B31]	1	0.0437	42090.6	14	21	392	Magunda_1_190817124433.2336.2336.3 File:"Magunda_1_190817124433.raw", NativeID:"controllerType=0 controllerNumber=1 scan=2336"	MGSMSSSISVLHK	R	S	0.997	33.8	25	29.5	Oxidation (+16), Oxidation (+16)	1394.65	3	-0.0034	-2.4	225	237
081919_Magunda_reinj_Ecoli_Custom_cRAP_iLab671	Band 1	Band 1: 37 kDa	Magunda_1_190817124433 (F009274)	ACGal_BBURG Glycosyl transferase BB0572 [Borreliella burgdorferi B31]	Cu|AAC66931|	ACGal_BBURG Glycosyl transferase BB0572 [Borreliella burgdorferi B31]	1	0.0437	42090.6	14	21	392	Magunda_1_190817124433.2673.2673.3 File:"Magunda_1_190817124433.raw", NativeID:"controllerType=0 controllerNumber=1 scan=2673"	MGSMSSSISVLHK	R	S	0.997	35.9	25	16.9	Oxidation (+16)	1378.66	3	-0.0021	-1.5	225	237
081919_Magunda_reinj_Ecoli_Custom_cRAP_iLab671	Band 1	Band 1: 37 kDa	Magunda_1_190817124433 (F009274)	ACGal_BBURG Glycosyl transferase BB0572 [Borreliella burgdorferi B31]	Cu|AAC66931|	ACGal_BBURG Glycosyl transferase BB0572 [Borreliella burgdorferi B31]	1	0.0437	42090.6	14	21	392	Magunda_1_190817124433.2279.2279.3 File:"Magunda_1_190817124433.raw", NativeID:"controllerType=0 controllerNumber=1 scan=2279"	MGSMSSSISVLHK	R	S	0.997	37.3	25	35.1	Oxidation (+16), Oxidation (+16)	1394.65	3	-0.0013	-0.96	225	237
081919_Magunda_reinj_Ecoli_Custom_cRAP_iLab671	Band 1	Band 1: 37 kDa	Magunda_1_190817124433 (F009274)	ACGal_BBURG Glycosyl transferase BB0572 [Borreliella burgdorferi B31]	Cu|AAC66931|	ACGal_BBURG Glycosyl transferase BB0572 [Borreliella burgdorferi B31]	1	0.0437	42090.6	14	21	392	Magunda_1_190817124433.2649.2649.3 File:"Magunda_1_190817124433.raw", NativeID:"controllerType=0 controllerNumber=1 scan=2649"	MGSMSSSISVLHK	R	S	0.997	37.6	25	4.47	Oxidation (+16)	1378.66	3	-0.00087	-0.63	225	237
081919_Magunda_reinj_Ecoli_Custom_cRAP_iLab671	Band 1	Band 1: 37 kDa	Magunda_1_190817124433 (F009274)	ACGal_BBURG Glycosyl transferase BB0572 [Borreliella burgdorferi B31]	Cu|AAC66931|	ACGal_BBURG Glycosyl transferase BB0572 [Borreliella burgdorferi B31]	1	0.0437	42090.6	14	21	392	Magunda_1_190817124433.1940.1940.3 File:"Magunda_1_190817124433.raw", NativeID:"controllerType=0 controllerNumber=1 scan=1940"	MGSMSSSISVLHK	R	S	0.997	37.9	25	36.5	Oxidation (+16), Oxidation (+16)	1394.65	3	-0.00015	-0.11	225	237
081919_Magunda_reinj_Ecoli_Custom_cRAP_iLab671	Band 1	Band 1: 37 kDa	Magunda_1_190817124433 (F009274)	ACGal_BBURG Glycosyl transferase BB0572 [Borreliella burgdorferi B31]	Cu|AAC66931|	ACGal_BBURG Glycosyl transferase BB0572 [Borreliella burgdorferi B31]	1	0.0437	42090.6	14	21	392	Magunda_1_190817124433.2085.2085.3 File:"Magunda_1_190817124433.raw", NativeID:"controllerType=0 controllerNumber=1 scan=2085"	MGSMSSSISVLHK	R	S	0.997	38.2	25	34.5	Oxidation (+16), Oxidation (+16)	1394.65	3	-5.6e-05	-0.04	225	237
081919_Magunda_reinj_Ecoli_Custom_cRAP_iLab671	Band 1	Band 1: 37 kDa	Magunda_1_190817124433 (F009274)	ACGal_BBURG Glycosyl transferase BB0572 [Borreliella burgdorferi B31]	Cu|AAC66931|	ACGal_BBURG Glycosyl transferase BB0572 [Borreliella burgdorferi B31]	1	0.0437	42090.6	14	21	392	Magunda_1_190817124433.2376.2376.3 File:"Magunda_1_190817124433.raw", NativeID:"controllerType=0 controllerNumber=1 scan=2376"	MGSMSSSISVLHK	R	S	0.997	38.7	25	32.6	Oxidation (+16), Oxidation (+16)	1394.65	3	-0.0051	-3.6	225	237
081919_Magunda_reinj_Ecoli_Custom_cRAP_iLab671	Band 1	Band 1: 37 kDa	Magunda_1_190817124433 (F009274)	ACGal_BBURG Glycosyl transferase BB0572 [Borreliella burgdorferi B31]	Cu|AAC66931|	ACGal_BBURG Glycosyl transferase BB0572 [Borreliella burgdorferi B31]	1	0.0437	42090.6	14	21	392	Magunda_1_190817124433.1960.1960.3 File:"Magunda_1_190817124433.raw", NativeID:"controllerType=0 controllerNumber=1 scan=1960"	MGSMSSSISVLHK	R	S	0.997	39.8	25	36	Oxidation (+16), Oxidation (+16)	1394.65	3	-0.0014	-1	225	237
081919_Magunda_reinj_Ecoli_Custom_cRAP_iLab671	Band 1	Band 1: 37 kDa	Magunda_1_190817124433 (F009274)	ACGal_BBURG Glycosyl transferase BB0572 [Borreliella burgdorferi B31]	Cu|AAC66931|	ACGal_BBURG Glycosyl transferase BB0572 [Borreliella burgdorferi B31]	1	0.0437	42090.6	14	21	392	Magunda_1_190817124433.1955.1955.3 File:"Magunda_1_190817124433.raw", NativeID:"controllerType=0 controllerNumber=1 scan=1955"	MGSMSSSISVLHK	R	S	0.997	42.4	25	40.4	Oxidation (+16), Oxidation (+16)	1394.65	3	-0.0014	-1	225	237
081919_Magunda_reinj_Ecoli_Custom_cRAP_iLab671	Band 1	Band 1: 37 kDa	Magunda_1_190817124433 (F009274)	ACGal_BBURG Glycosyl transferase BB0572 [Borreliella burgdorferi B31]	Cu|AAC66931|	ACGal_BBURG Glycosyl transferase BB0572 [Borreliella burgdorferi B31]	1	0.0437	42090.6	14	21	392	Magunda_1_190817124433.1936.1936.3 File:"Magunda_1_190817124433.raw", NativeID:"controllerType=0 controllerNumber=1 scan=1936"	MGSMSSSISVLHK	R	S	0.997	42.5	25	41.6	Oxidation (+16), Oxidation (+16)	1394.65	3	-0.00015	-0.11	225	237
081919_Magunda_reinj_Ecoli_Custom_cRAP_iLab671	Band 1	Band 1: 37 kDa	Magunda_1_190817124433 (F009274)	ACGal_BBURG Glycosyl transferase BB0572 [Borreliella burgdorferi B31]	Cu|AAC66931|	ACGal_BBURG Glycosyl transferase BB0572 [Borreliella burgdorferi B31]	1	0.0437	42090.6	14	21	392	Magunda_1_190817124433.2689.2689.3 File:"Magunda_1_190817124433.raw", NativeID:"controllerType=0 controllerNumber=1 scan=2689"	MGSMSSSISVLHK	R	S	0.997	43.4	25	21.9	Oxidation (+16)	1378.66	3	-0.003	-2.2	225	237
081919_Magunda_reinj_Ecoli_Custom_cRAP_iLab671	Band 1	Band 1: 37 kDa	Magunda_1_190817124433 (F009274)	ACGal_BBURG Glycosyl transferase BB0572 [Borreliella burgdorferi B31]	Cu|AAC66931|	ACGal_BBURG Glycosyl transferase BB0572 [Borreliella burgdorferi B31]	1	0.0437	42090.6	14	21	392	Magunda_1_190817124433.2657.2657.3 File:"Magunda_1_190817124433.raw", NativeID:"controllerType=0 controllerNumber=1 scan=2657"	MGSMSSSISVLHK	R	S	0.997	47.5	25	14.1	Oxidation (+16)	1378.66	3	-0.00087	-0.63	225	237
081919_Magunda_reinj_Ecoli_Custom_cRAP_iLab671	Band 1	Band 1: 37 kDa	Magunda_1_190817124433 (F009274)	ACGal_BBURG Glycosyl transferase BB0572 [Borreliella burgdorferi B31]	Cu|AAC66931|	ACGal_BBURG Glycosyl transferase BB0572 [Borreliella burgdorferi B31]	1	0.0437	42090.6	14	21	392	Magunda_1_190817124433.2668.2668.3 File:"Magunda_1_190817124433.raw", NativeID:"controllerType=0 controllerNumber=1 scan=2668"	MGSMSSSISVLHK	R	S	0.997	49	25	20.1	Oxidation (+16)	1378.66	3	-0.0021	-1.5	225	237
081919_Magunda_reinj_Ecoli_Custom_cRAP_iLab671	Band 1	Band 1: 37 kDa	Magunda_1_190817124433 (F009274)	ACGal_BBURG Glycosyl transferase BB0572 [Borreliella burgdorferi B31]	Cu|AAC66931|	ACGal_BBURG Glycosyl transferase BB0572 [Borreliella burgdorferi B31]	1	0.0437	42090.6	14	21	392	Magunda_1_190817124433.2042.2042.2 File:"Magunda_1_190817124433.raw", NativeID:"controllerType=0 controllerNumber=1 scan=2042"	MGSMSSSISVLHK	R	S	0.997	50.6	25	49.1	Oxidation (+16), Oxidation (+16)	1394.65	2	-0.00011	-0.076	225	237
081919_Magunda_reinj_Ecoli_Custom_cRAP_iLab671	Band 1	Band 1: 37 kDa	Magunda_1_190817124433 (F009274)	ACGal_BBURG Glycosyl transferase BB0572 [Borreliella burgdorferi B31]	Cu|AAC66931|	ACGal_BBURG Glycosyl transferase BB0572 [Borreliella burgdorferi B31]	1	0.0437	42090.6	14	21	392	Magunda_1_190817124433.2020.2020.2 File:"Magunda_1_190817124433.raw", NativeID:"controllerType=0 controllerNumber=1 scan=2020"	MGSMSSSISVLHK	R	S	0.997	50.8	25	41	Oxidation (+16), Oxidation (+16)	1394.65	2	0.00051	0.36	225	237
081919_Magunda_reinj_Ecoli_Custom_cRAP_iLab671	Band 1	Band 1: 37 kDa	Magunda_1_190817124433 (F009274)	ACGal_BBURG Glycosyl transferase BB0572 [Borreliella burgdorferi B31]	Cu|AAC66931|	ACGal_BBURG Glycosyl transferase BB0572 [Borreliella burgdorferi B31]	1	0.0437	42090.6	14	21	392	Magunda_1_190817124433.2640.2640.3 File:"Magunda_1_190817124433.raw", NativeID:"controllerType=0 controllerNumber=1 scan=2640"	MGSMSSSISVLHK	R	S	0.997	51.6	25	18.8	Oxidation (+16)	1378.66	3	-0.00059	-0.43	225	237
081919_Magunda_reinj_Ecoli_Custom_cRAP_iLab671	Band 1	Band 1: 37 kDa	Magunda_1_190817124433 (F009274)	ACGal_BBURG Glycosyl transferase BB0572 [Borreliella burgdorferi B31]	Cu|AAC66931|	ACGal_BBURG Glycosyl transferase BB0572 [Borreliella burgdorferi B31]	1	0.0437	42090.6	14	21	392	Magunda_1_190817124433.2646.2646.3 File:"Magunda_1_190817124433.raw", NativeID:"controllerType=0 controllerNumber=1 scan=2646"	MGSMSSSISVLHK	R	S	0.997	51.7	25	17.1	Oxidation (+16)	1378.66	3	-0.00087	-0.63	225	237
081919_Magunda_reinj_Ecoli_Custom_cRAP_iLab671	Band 1	Band 1: 37 kDa	Magunda_1_190817124433 (F009274)	ACGal_BBURG Glycosyl transferase BB0572 [Borreliella burgdorferi B31]	Cu|AAC66931|	ACGal_BBURG Glycosyl transferase BB0572 [Borreliella burgdorferi B31]	1	0.0437	42090.6	14	21	392	Magunda_1_190817124433.2680.2680.2 File:"Magunda_1_190817124433.raw", NativeID:"controllerType=0 controllerNumber=1 scan=2680"	MGSMSSSISVLHK	R	S	0.997	51.8	25	5.64	Oxidation (+16)	1378.66	2	-0.0012	-0.84	225	237
081919_Magunda_reinj_Ecoli_Custom_cRAP_iLab671	Band 1	Band 1: 37 kDa	Magunda_1_190817124433 (F009274)	ACGal_BBURG Glycosyl transferase BB0572 [Borreliella burgdorferi B31]	Cu|AAC66931|	ACGal_BBURG Glycosyl transferase BB0572 [Borreliella burgdorferi B31]	1	0.0437	42090.6	14	21	392	Magunda_1_190817124433.2661.2661.2 File:"Magunda_1_190817124433.raw", NativeID:"controllerType=0 controllerNumber=1 scan=2661"	MGSMSSSISVLHK	R	S	0.997	53.8	25	12	Oxidation (+16)	1378.66	2	-0.00067	-0.49	225	237
081919_Magunda_reinj_Ecoli_Custom_cRAP_iLab671	Band 1	Band 1: 37 kDa	Magunda_1_190817124433 (F009274)	ACGal_BBURG Glycosyl transferase BB0572 [Borreliella burgdorferi B31]	Cu|AAC66931|	ACGal_BBURG Glycosyl transferase BB0572 [Borreliella burgdorferi B31]	1	0.0437	42090.6	14	21	392	Magunda_1_190817124433.2003.2003.2 File:"Magunda_1_190817124433.raw", NativeID:"controllerType=0 controllerNumber=1 scan=2003"	MGSMSSSISVLHK	R	S	0.997	56.5	25	49	Oxidation (+16), Oxidation (+16)	1394.65	2	0.00063	0.45	225	237
081919_Magunda_reinj_Ecoli_Custom_cRAP_iLab671	Band 1	Band 1: 37 kDa	Magunda_1_190817124433 (F009274)	ACGal_BBURG Glycosyl transferase BB0572 [Borreliella burgdorferi B31]	Cu|AAC66931|	ACGal_BBURG Glycosyl transferase BB0572 [Borreliella burgdorferi B31]	1	0.0437	42090.6	14	21	392	Magunda_1_190817124433.2699.2699.2 File:"Magunda_1_190817124433.raw", NativeID:"controllerType=0 controllerNumber=1 scan=2699"	MGSMSSSISVLHK	R	S	0.997	56.8	25	13	Oxidation (+16)	1378.66	2	-0.0034	-2.4	225	237
081919_Magunda_reinj_Ecoli_Custom_cRAP_iLab671	Band 1	Band 1: 37 kDa	Magunda_1_190817124433 (F009274)	ACGal_BBURG Glycosyl transferase BB0572 [Borreliella burgdorferi B31]	Cu|AAC66931|	ACGal_BBURG Glycosyl transferase BB0572 [Borreliella burgdorferi B31]	1	0.0437	42090.6	14	21	392	Magunda_1_190817124433.1999.1999.2 File:"Magunda_1_190817124433.raw", NativeID:"controllerType=0 controllerNumber=1 scan=1999"	MGSMSSSISVLHK	R	S	0.997	57.5	25	48.8	Oxidation (+16), Oxidation (+16)	1394.65	2	0.00063	0.45	225	237
081919_Magunda_reinj_Ecoli_Custom_cRAP_iLab671	Band 1	Band 1: 37 kDa	Magunda_1_190817124433 (F009274)	ACGal_BBURG Glycosyl transferase BB0572 [Borreliella burgdorferi B31]	Cu|AAC66931|	ACGal_BBURG Glycosyl transferase BB0572 [Borreliella burgdorferi B31]	1	0.0437	42090.6	14	21	392	Magunda_1_190817124433.2023.2023.2 File:"Magunda_1_190817124433.raw", NativeID:"controllerType=0 controllerNumber=1 scan=2023"	MGSMSSSISVLHK	R	S	0.997	59.5	25	52.8	Oxidation (+16), Oxidation (+16)	1394.65	2	0.00051	0.36	225	237
081919_Magunda_reinj_Ecoli_Custom_cRAP_iLab671	Band 1	Band 1: 37 kDa	Magunda_1_190817124433 (F009274)	ACGal_BBURG Glycosyl transferase BB0572 [Borreliella burgdorferi B31]	Cu|AAC66931|	ACGal_BBURG Glycosyl transferase BB0572 [Borreliella burgdorferi B31]	1	0.0437	42090.6	14	21	392	Magunda_1_190817124433.1966.1966.2 File:"Magunda_1_190817124433.raw", NativeID:"controllerType=0 controllerNumber=1 scan=1966"	MGSMSSSISVLHK	R	S	0.997	59.8	25	51.9	Oxidation (+16), Oxidation (+16)	1394.65	2	-0.0011	-0.78	225	237
081919_Magunda_reinj_Ecoli_Custom_cRAP_iLab671	Band 1	Band 1: 37 kDa	Magunda_1_190817124433 (F009274)	ACGal_BBURG Glycosyl transferase BB0572 [Borreliella burgdorferi B31]	Cu|AAC66931|	ACGal_BBURG Glycosyl transferase BB0572 [Borreliella burgdorferi B31]	1	0.0437	42090.6	14	21	392	Magunda_1_190817124433.2633.2633.3 File:"Magunda_1_190817124433.raw", NativeID:"controllerType=0 controllerNumber=1 scan=2633"	MGSMSSSISVLHK	R	S	0.997	60.5	25	20.8	Oxidation (+16)	1378.66	3	-0.00059	-0.43	225	237
081919_Magunda_reinj_Ecoli_Custom_cRAP_iLab671	Band 1	Band 1: 37 kDa	Magunda_1_190817124433 (F009274)	ACGal_BBURG Glycosyl transferase BB0572 [Borreliella burgdorferi B31]	Cu|AAC66931|	ACGal_BBURG Glycosyl transferase BB0572 [Borreliella burgdorferi B31]	1	0.0437	42090.6	14	21	392	Magunda_1_190817124433.2656.2656.2 File:"Magunda_1_190817124433.raw", NativeID:"controllerType=0 controllerNumber=1 scan=2656"	MGSMSSSISVLHK	R	S	0.997	62.8	25	16.1	Oxidation (+16)	1378.66	2	-0.00067	-0.49	225	237
081919_Magunda_reinj_Ecoli_Custom_cRAP_iLab671	Band 1	Band 1: 37 kDa	Magunda_1_190817124433 (F009274)	ACGal_BBURG Glycosyl transferase BB0572 [Borreliella burgdorferi B31]	Cu|AAC66931|	ACGal_BBURG Glycosyl transferase BB0572 [Borreliella burgdorferi B31]	1	0.0437	42090.6	14	21	392	Magunda_1_190817124433.1979.1979.2 File:"Magunda_1_190817124433.raw", NativeID:"controllerType=0 controllerNumber=1 scan=1979"	MGSMSSSISVLHK	R	S	0.997	63.8	25	55	Oxidation (+16), Oxidation (+16)	1394.65	2	0.0015	1.1	225	237
081919_Magunda_reinj_Ecoli_Custom_cRAP_iLab671	Band 1	Band 1: 37 kDa	Magunda_1_190817124433 (F009274)	ACGal_BBURG Glycosyl transferase BB0572 [Borreliella burgdorferi B31]	Cu|AAC66931|	ACGal_BBURG Glycosyl transferase BB0572 [Borreliella burgdorferi B31]	1	0.0437	42090.6	14	21	392	Magunda_1_190817124433.2676.2676.2 File:"Magunda_1_190817124433.raw", NativeID:"controllerType=0 controllerNumber=1 scan=2676"	MGSMSSSISVLHK	R	S	0.997	64.9	25	9.36	Oxidation (+16)	1378.66	2	-0.0012	-0.84	225	237
081919_Magunda_reinj_Ecoli_Custom_cRAP_iLab671	Band 1	Band 1: 37 kDa	Magunda_1_190817124433 (F009274)	ACGal_BBURG Glycosyl transferase BB0572 [Borreliella burgdorferi B31]	Cu|AAC66931|	ACGal_BBURG Glycosyl transferase BB0572 [Borreliella burgdorferi B31]	1	0.0437	42090.6	14	21	392	Magunda_1_190817124433.1982.1982.2 File:"Magunda_1_190817124433.raw", NativeID:"controllerType=0 controllerNumber=1 scan=1982"	MGSMSSSISVLHK	R	S	0.997	67.8	25	56.9	Oxidation (+16), Oxidation (+16)	1394.65	2	0.0015	1.1	225	237
081919_Magunda_reinj_Ecoli_Custom_cRAP_iLab671	Band 1	Band 1: 37 kDa	Magunda_1_190817124433 (F009274)	ACGal_BBURG Glycosyl transferase BB0572 [Borreliella burgdorferi B31]	Cu|AAC66931|	ACGal_BBURG Glycosyl transferase BB0572 [Borreliella burgdorferi B31]	1	0.0437	42090.6	14	21	392	Magunda_1_190817124433.2046.2046.2 File:"Magunda_1_190817124433.raw", NativeID:"controllerType=0 controllerNumber=1 scan=2046"	MGSMSSSISVLHK	R	S	0.997	68.9	25	61.8	Oxidation (+16), Oxidation (+16)	1394.65	2	-0.00011	-0.076	225	237
081919_Magunda_reinj_Ecoli_Custom_cRAP_iLab671	Band 1	Band 1: 37 kDa	Magunda_1_190817124433 (F009274)	ACGal_BBURG Glycosyl transferase BB0572 [Borreliella burgdorferi B31]	Cu|AAC66931|	ACGal_BBURG Glycosyl transferase BB0572 [Borreliella burgdorferi B31]	1	0.0437	42090.6	14	21	392	Magunda_1_190817124433.8084.8084.2 File:"Magunda_1_190817124433.raw", NativeID:"controllerType=0 controllerNumber=1 scan=8084"	NFVVGTLWDK	K	L	0.909	15.3	25.4	1.49		1177.61	2	-0.00087	-0.74	167	176
081919_Magunda_reinj_Ecoli_Custom_cRAP_iLab671	Band 1	Band 1: 37 kDa	Magunda_1_190817124433 (F009274)	ACGal_BBURG Glycosyl transferase BB0572 [Borreliella burgdorferi B31]	Cu|AAC66931|	ACGal_BBURG Glycosyl transferase BB0572 [Borreliella burgdorferi B31]	1	0.0437	42090.6	14	21	392	Magunda_1_190817124433.8191.8191.2 File:"Magunda_1_190817124433.raw", NativeID:"controllerType=0 controllerNumber=1 scan=8191"	NFVVGTLWDK	K	L	0.992	21.1	25.5	5.36		1177.61	2	0.0013	1.1	167	176
081919_Magunda_reinj_Ecoli_Custom_cRAP_iLab671	Band 1	Band 1: 37 kDa	Magunda_1_190817124433 (F009274)	ACGal_BBURG Glycosyl transferase BB0572 [Borreliella burgdorferi B31]	Cu|AAC66931|	ACGal_BBURG Glycosyl transferase BB0572 [Borreliella burgdorferi B31]	1	0.0437	42090.6	14	21	392	Magunda_1_190817124433.8205.8205.2 File:"Magunda_1_190817124433.raw", NativeID:"controllerType=0 controllerNumber=1 scan=8205"	NFVVGTLWDK	K	L	0.997	25.7	25.4	8.21		1177.62	2	0.0019	1.6	167	176
081919_Magunda_reinj_Ecoli_Custom_cRAP_iLab671	Band 1	Band 1: 37 kDa	Magunda_1_190817124433 (F009274)	ACGal_BBURG Glycosyl transferase BB0572 [Borreliella burgdorferi B31]	Cu|AAC66931|	ACGal_BBURG Glycosyl transferase BB0572 [Borreliella burgdorferi B31]	1	0.0437	42090.6	14	21	392	Magunda_1_190817124433.8069.8069.2 File:"Magunda_1_190817124433.raw", NativeID:"controllerType=0 controllerNumber=1 scan=8069"	NFVVGTLWDK	K	L	0.997	25.2	25.5	4.57		1177.61	2	0.00084	0.71	167	176
081919_Magunda_reinj_Ecoli_Custom_cRAP_iLab671	Band 1	Band 1: 37 kDa	Magunda_1_190817124433 (F009274)	ACGal_BBURG Glycosyl transferase BB0572 [Borreliella burgdorferi B31]	Cu|AAC66931|	ACGal_BBURG Glycosyl transferase BB0572 [Borreliella burgdorferi B31]	1	0.0437	42090.6	14	21	392	Magunda_1_190817124433.8207.8207.2 File:"Magunda_1_190817124433.raw", NativeID:"controllerType=0 controllerNumber=1 scan=8207"	NFVVGTLWDK	K	L	0.997	26.6	25.4	13.6		1177.62	2	0.0019	1.6	167	176
081919_Magunda_reinj_Ecoli_Custom_cRAP_iLab671	Band 1	Band 1: 37 kDa	Magunda_1_190817124433 (F009274)	ACGal_BBURG Glycosyl transferase BB0572 [Borreliella burgdorferi B31]	Cu|AAC66931|	ACGal_BBURG Glycosyl transferase BB0572 [Borreliella burgdorferi B31]	1	0.0437	42090.6	14	21	392	Magunda_1_190817124433.8194.8194.2 File:"Magunda_1_190817124433.raw", NativeID:"controllerType=0 controllerNumber=1 scan=8194"	NFVVGTLWDK	K	L	0.997	30.2	25.5	14.7		1177.61	2	0.0013	1.1	167	176
081919_Magunda_reinj_Ecoli_Custom_cRAP_iLab671	Band 1	Band 1: 37 kDa	Magunda_1_190817124433 (F009274)	ACGal_BBURG Glycosyl transferase BB0572 [Borreliella burgdorferi B31]	Cu|AAC66931|	ACGal_BBURG Glycosyl transferase BB0572 [Borreliella burgdorferi B31]	1	0.0437	42090.6	14	21	392	Magunda_1_190817124433.8160.8160.2 File:"Magunda_1_190817124433.raw", NativeID:"controllerType=0 controllerNumber=1 scan=8160"	NFVVGTLWDK	K	L	0.997	30.4	25.5	14.8		1177.61	2	0.0012	1	167	176
081919_Magunda_reinj_Ecoli_Custom_cRAP_iLab671	Band 1	Band 1: 37 kDa	Magunda_1_190817124433 (F009274)	ACGal_BBURG Glycosyl transferase BB0572 [Borreliella burgdorferi B31]	Cu|AAC66931|	ACGal_BBURG Glycosyl transferase BB0572 [Borreliella burgdorferi B31]	1	0.0437	42090.6	14	21	392	Magunda_1_190817124433.8155.8155.2 File:"Magunda_1_190817124433.raw", NativeID:"controllerType=0 controllerNumber=1 scan=8155"	NFVVGTLWDK	K	L	0.997	38.7	25.5	21		1177.61	2	0.0012	1	167	176
081919_Magunda_reinj_Ecoli_Custom_cRAP_iLab671	Band 1	Band 1: 37 kDa	Magunda_1_190817124433 (F009274)	ACGal_BBURG Glycosyl transferase BB0572 [Borreliella burgdorferi B31]	Cu|AAC66931|	ACGal_BBURG Glycosyl transferase BB0572 [Borreliella burgdorferi B31]	1	0.0437	42090.6	14	21	392	Magunda_1_190817124433.8061.8061.2 File:"Magunda_1_190817124433.raw", NativeID:"controllerType=0 controllerNumber=1 scan=8061"	NFVVGTLWDK	K	L	0.997	40.1	25.5	14.7		1177.61	2	0.00084	0.71	167	176
081919_Magunda_reinj_Ecoli_Custom_cRAP_iLab671	Band 1	Band 1: 37 kDa	Magunda_1_190817124433 (F009274)	ACGal_BBURG Glycosyl transferase BB0572 [Borreliella burgdorferi B31]	Cu|AAC66931|	ACGal_BBURG Glycosyl transferase BB0572 [Borreliella burgdorferi B31]	1	0.0437	42090.6	14	21	392	Magunda_1_190817124433.8078.8078.2 File:"Magunda_1_190817124433.raw", NativeID:"controllerType=0 controllerNumber=1 scan=8078"	NFVVGTLWDK	K	L	0.997	43.3	25.4	18.5		1177.61	2	-0.00087	-0.74	167	176
081919_Magunda_reinj_Ecoli_Custom_cRAP_iLab671	Band 1	Band 1: 37 kDa	Magunda_1_190817124433 (F009274)	ACGal_BBURG Glycosyl transferase BB0572 [Borreliella burgdorferi B31]	Cu|AAC66931|	ACGal_BBURG Glycosyl transferase BB0572 [Borreliella burgdorferi B31]	1	0.0437	42090.6	14	21	392	Magunda_1_190817124433.8079.8079.2 File:"Magunda_1_190817124433.raw", NativeID:"controllerType=0 controllerNumber=1 scan=8079"	NFVVGTLWDK	K	L	0.997	43.7	25.4	16.9		1177.61	2	-0.00087	-0.74	167	176
081919_Magunda_reinj_Ecoli_Custom_cRAP_iLab671	Band 1	Band 1: 37 kDa	Magunda_1_190817124433 (F009274)	ACGal_BBURG Glycosyl transferase BB0572 [Borreliella burgdorferi B31]	Cu|AAC66931|	ACGal_BBURG Glycosyl transferase BB0572 [Borreliella burgdorferi B31]	1	0.0437	42090.6	14	21	392	Magunda_1_190817124433.8063.8063.2 File:"Magunda_1_190817124433.raw", NativeID:"controllerType=0 controllerNumber=1 scan=8063"	NFVVGTLWDK	K	L	0.997	43.9	25.5	16.1		1177.61	2	0.00084	0.71	167	176
081919_Magunda_reinj_Ecoli_Custom_cRAP_iLab671	Band 1	Band 1: 37 kDa	Magunda_1_190817124433 (F009274)	ACGal_BBURG Glycosyl transferase BB0572 [Borreliella burgdorferi B31]	Cu|AAC66931|	ACGal_BBURG Glycosyl transferase BB0572 [Borreliella burgdorferi B31]	1	0.0437	42090.6	14	21	392	Magunda_1_190817124433.8097.8097.2 File:"Magunda_1_190817124433.raw", NativeID:"controllerType=0 controllerNumber=1 scan=8097"	NFVVGTLWDK	K	L	0.997	44.1	25.4	17.4		1177.62	2	0.0024	2.1	167	176
081919_Magunda_reinj_Ecoli_Custom_cRAP_iLab671	Band 1	Band 1: 37 kDa	Magunda_1_190817124433 (F009274)	ACGal_BBURG Glycosyl transferase BB0572 [Borreliella burgdorferi B31]	Cu|AAC66931|	ACGal_BBURG Glycosyl transferase BB0572 [Borreliella burgdorferi B31]	1	0.0437	42090.6	14	21	392	Magunda_1_190817124433.8100.8100.2 File:"Magunda_1_190817124433.raw", NativeID:"controllerType=0 controllerNumber=1 scan=8100"	NFVVGTLWDK	K	L	0.997	46.9	25.4	24.6		1177.62	2	0.0024	2.1	167	176
081919_Magunda_reinj_Ecoli_Custom_cRAP_iLab671	Band 1	Band 1: 37 kDa	Magunda_1_190817124433 (F009274)	ACGal_BBURG Glycosyl transferase BB0572 [Borreliella burgdorferi B31]	Cu|AAC66931|	ACGal_BBURG Glycosyl transferase BB0572 [Borreliella burgdorferi B31]	1	0.0437	42090.6	14	21	392	Magunda_1_190817124433.402.402.2 File:"Magunda_1_190817124433.raw", NativeID:"controllerType=0 controllerNumber=1 scan=402"	NMGLSASR	K	D	0.99	31.7	25	19	Oxidation (+16)	850.4	2	0.0002	0.24	72	79
081919_Magunda_reinj_Ecoli_Custom_cRAP_iLab671	Band 1	Band 1: 37 kDa	Magunda_1_190817124433 (F009274)	ACGal_BBURG Glycosyl transferase BB0572 [Borreliella burgdorferi B31]	Cu|AAC66931|	ACGal_BBURG Glycosyl transferase BB0572 [Borreliella burgdorferi B31]	1	0.0437	42090.6	14	21	392	Magunda_1_190817124433.443.443.2 File:"Magunda_1_190817124433.raw", NativeID:"controllerType=0 controllerNumber=1 scan=443"	NMGLSASR	K	D	0.99	32	25	18.8	Oxidation (+16)	850.4	2	0.00014	0.16	72	79
081919_Magunda_reinj_Ecoli_Custom_cRAP_iLab671	Band 1	Band 1: 37 kDa	Magunda_1_190817124433 (F009274)	ACGal_BBURG Glycosyl transferase BB0572 [Borreliella burgdorferi B31]	Cu|AAC66931|	ACGal_BBURG Glycosyl transferase BB0572 [Borreliella burgdorferi B31]	1	0.0437	42090.6	14	21	392	Magunda_1_190817124433.412.412.2 File:"Magunda_1_190817124433.raw", NativeID:"controllerType=0 controllerNumber=1 scan=412"	NMGLSASR	K	D	0.99	33.2	25	22.4	Oxidation (+16)	850.4	2	0.00045	0.52	72	79
081919_Magunda_reinj_Ecoli_Custom_cRAP_iLab671	Band 1	Band 1: 37 kDa	Magunda_1_190817124433 (F009274)	ACGal_BBURG Glycosyl transferase BB0572 [Borreliella burgdorferi B31]	Cu|AAC66931|	ACGal_BBURG Glycosyl transferase BB0572 [Borreliella burgdorferi B31]	1	0.0437	42090.6	14	21	392	Magunda_1_190817124433.416.416.2 File:"Magunda_1_190817124433.raw", NativeID:"controllerType=0 controllerNumber=1 scan=416"	NMGLSASR	K	D	0.99	34.1	25	15.6	Oxidation (+16)	850.4	2	0.00014	0.16	72	79
081919_Magunda_reinj_Ecoli_Custom_cRAP_iLab671	Band 1	Band 1: 37 kDa	Magunda_1_190817124433 (F009274)	ACGal_BBURG Glycosyl transferase BB0572 [Borreliella burgdorferi B31]	Cu|AAC66931|	ACGal_BBURG Glycosyl transferase BB0572 [Borreliella burgdorferi B31]	1	0.0437	42090.6	14	21	392	Magunda_1_190817124433.425.425.2 File:"Magunda_1_190817124433.raw", NativeID:"controllerType=0 controllerNumber=1 scan=425"	NMGLSASR	K	D	0.99	35.5	25	18.9	Oxidation (+16)	850.4	2	0.00026	0.31	72	79
081919_Magunda_reinj_Ecoli_Custom_cRAP_iLab671	Band 1	Band 1: 37 kDa	Magunda_1_190817124433 (F009274)	ACGal_BBURG Glycosyl transferase BB0572 [Borreliella burgdorferi B31]	Cu|AAC66931|	ACGal_BBURG Glycosyl transferase BB0572 [Borreliella burgdorferi B31]	1	0.0437	42090.6	14	21	392	Magunda_1_190817124433.411.411.2 File:"Magunda_1_190817124433.raw", NativeID:"controllerType=0 controllerNumber=1 scan=411"	NMGLSASR	K	D	0.99	35.8	25	19.2	Oxidation (+16)	850.4	2	0.00045	0.52	72	79
081919_Magunda_reinj_Ecoli_Custom_cRAP_iLab671	Band 1	Band 1: 37 kDa	Magunda_1_190817124433 (F009274)	ACGal_BBURG Glycosyl transferase BB0572 [Borreliella burgdorferi B31]	Cu|AAC66931|	ACGal_BBURG Glycosyl transferase BB0572 [Borreliella burgdorferi B31]	1	0.0437	42090.6	14	21	392	Magunda_1_190817124433.447.447.2 File:"Magunda_1_190817124433.raw", NativeID:"controllerType=0 controllerNumber=1 scan=447"	NMGLSASR	K	D	0.99	36.8	25	22.3	Oxidation (+16)	850.4	2	0.0002	0.24	72	79
081919_Magunda_reinj_Ecoli_Custom_cRAP_iLab671	Band 1	Band 1: 37 kDa	Magunda_1_190817124433 (F009274)	ACGal_BBURG Glycosyl transferase BB0572 [Borreliella burgdorferi B31]	Cu|AAC66931|	ACGal_BBURG Glycosyl transferase BB0572 [Borreliella burgdorferi B31]	1	0.0437	42090.6	14	21	392	Magunda_1_190817124433.405.405.2 File:"Magunda_1_190817124433.raw", NativeID:"controllerType=0 controllerNumber=1 scan=405"	NMGLSASR	K	D	0.99	36.9	25	23.7	Oxidation (+16)	850.4	2	7.9e-05	0.093	72	79
081919_Magunda_reinj_Ecoli_Custom_cRAP_iLab671	Band 1	Band 1: 37 kDa	Magunda_1_190817124433 (F009274)	ACGal_BBURG Glycosyl transferase BB0572 [Borreliella burgdorferi B31]	Cu|AAC66931|	ACGal_BBURG Glycosyl transferase BB0572 [Borreliella burgdorferi B31]	1	0.0437	42090.6	14	21	392	Magunda_1_190817124433.442.442.2 File:"Magunda_1_190817124433.raw", NativeID:"controllerType=0 controllerNumber=1 scan=442"	NMGLSASR	K	D	0.99	37.3	25	22.6	Oxidation (+16)	850.4	2	0.00014	0.16	72	79
081919_Magunda_reinj_Ecoli_Custom_cRAP_iLab671	Band 1	Band 1: 37 kDa	Magunda_1_190817124433 (F009274)	ACGal_BBURG Glycosyl transferase BB0572 [Borreliella burgdorferi B31]	Cu|AAC66931|	ACGal_BBURG Glycosyl transferase BB0572 [Borreliella burgdorferi B31]	1	0.0437	42090.6	14	21	392	Magunda_1_190817124433.437.437.2 File:"Magunda_1_190817124433.raw", NativeID:"controllerType=0 controllerNumber=1 scan=437"	NMGLSASR	K	D	0.99	38.2	25	23.7	Oxidation (+16)	850.4	2	0.00026	0.31	72	79
081919_Magunda_reinj_Ecoli_Custom_cRAP_iLab671	Band 1	Band 1: 37 kDa	Magunda_1_190817124433 (F009274)	ACGal_BBURG Glycosyl transferase BB0572 [Borreliella burgdorferi B31]	Cu|AAC66931|	ACGal_BBURG Glycosyl transferase BB0572 [Borreliella burgdorferi B31]	1	0.0437	42090.6	14	21	392	Magunda_1_190817124433.422.422.2 File:"Magunda_1_190817124433.raw", NativeID:"controllerType=0 controllerNumber=1 scan=422"	NMGLSASR	K	D	0.99	38.9	25	20.5	Oxidation (+16)	850.4	2	0.00014	0.16	72	79
081919_Magunda_reinj_Ecoli_Custom_cRAP_iLab671	Band 1	Band 1: 37 kDa	Magunda_1_190817124433 (F009274)	ACGal_BBURG Glycosyl transferase BB0572 [Borreliella burgdorferi B31]	Cu|AAC66931|	ACGal_BBURG Glycosyl transferase BB0572 [Borreliella burgdorferi B31]	1	0.0437	42090.6	14	21	392	Magunda_1_190817124433.427.427.2 File:"Magunda_1_190817124433.raw", NativeID:"controllerType=0 controllerNumber=1 scan=427"	NMGLSASR	K	D	0.99	39.5	25	26.8	Oxidation (+16)	850.4	2	7.9e-05	0.093	72	79
081919_Magunda_reinj_Ecoli_Custom_cRAP_iLab671	Band 1	Band 1: 37 kDa	Magunda_1_190817124433 (F009274)	ACGal_BBURG Glycosyl transferase BB0572 [Borreliella burgdorferi B31]	Cu|AAC66931|	ACGal_BBURG Glycosyl transferase BB0572 [Borreliella burgdorferi B31]	1	0.0437	42090.6	14	21	392	Magunda_1_190817124433.449.449.2 File:"Magunda_1_190817124433.raw", NativeID:"controllerType=0 controllerNumber=1 scan=449"	NMGLSASR	K	D	0.99	39.8	25	22.7	Oxidation (+16)	850.4	2	0.00032	0.38	72	79
081919_Magunda_reinj_Ecoli_Custom_cRAP_iLab671	Band 1	Band 1: 37 kDa	Magunda_1_190817124433 (F009274)	ACGal_BBURG Glycosyl transferase BB0572 [Borreliella burgdorferi B31]	Cu|AAC66931|	ACGal_BBURG Glycosyl transferase BB0572 [Borreliella burgdorferi B31]	1	0.0437	42090.6	14	21	392	Magunda_1_190817124433.419.419.2 File:"Magunda_1_190817124433.raw", NativeID:"controllerType=0 controllerNumber=1 scan=419"	NMGLSASR	K	D	0.99	40.2	25	27.4	Oxidation (+16)	850.4	2	0.00026	0.31	72	79
081919_Magunda_reinj_Ecoli_Custom_cRAP_iLab671	Band 1	Band 1: 37 kDa	Magunda_1_190817124433 (F009274)	ACGal_BBURG Glycosyl transferase BB0572 [Borreliella burgdorferi B31]	Cu|AAC66931|	ACGal_BBURG Glycosyl transferase BB0572 [Borreliella burgdorferi B31]	1	0.0437	42090.6	14	21	392	Magunda_1_190817124433.431.431.2 File:"Magunda_1_190817124433.raw", NativeID:"controllerType=0 controllerNumber=1 scan=431"	NMGLSASR	K	D	0.99	40.5	25	26	Oxidation (+16)	850.4	2	0.00014	0.16	72	79
081919_Magunda_reinj_Ecoli_Custom_cRAP_iLab671	Band 1	Band 1: 37 kDa	Magunda_1_190817124433 (F009274)	ACGal_BBURG Glycosyl transferase BB0572 [Borreliella burgdorferi B31]	Cu|AAC66931|	ACGal_BBURG Glycosyl transferase BB0572 [Borreliella burgdorferi B31]	1	0.0437	42090.6	14	21	392	Magunda_1_190817124433.391.391.2 File:"Magunda_1_190817124433.raw", NativeID:"controllerType=0 controllerNumber=1 scan=391"	NMGLSASR	K	D	0.99	41.4	25	31.7	Oxidation (+16)	850.4	2	7.9e-05	0.093	72	79
081919_Magunda_reinj_Ecoli_Custom_cRAP_iLab671	Band 1	Band 1: 37 kDa	Magunda_1_190817124433 (F009274)	ACGal_BBURG Glycosyl transferase BB0572 [Borreliella burgdorferi B31]	Cu|AAC66931|	ACGal_BBURG Glycosyl transferase BB0572 [Borreliella burgdorferi B31]	1	0.0437	42090.6	14	21	392	Magunda_1_190817124433.390.390.2 File:"Magunda_1_190817124433.raw", NativeID:"controllerType=0 controllerNumber=1 scan=390"	NMGLSASR	K	D	0.99	42.8	25	25.6	Oxidation (+16)	850.4	2	7.9e-05	0.093	72	79
081919_Magunda_reinj_Ecoli_Custom_cRAP_iLab671	Band 1	Band 1: 37 kDa	Magunda_1_190817124433 (F009274)	ACGal_BBURG Glycosyl transferase BB0572 [Borreliella burgdorferi B31]	Cu|AAC66931|	ACGal_BBURG Glycosyl transferase BB0572 [Borreliella burgdorferi B31]	1	0.0437	42090.6	14	21	392	Magunda_1_190817124433.388.388.2 File:"Magunda_1_190817124433.raw", NativeID:"controllerType=0 controllerNumber=1 scan=388"	NMGLSASR	K	D	0.99	43.1	25	31	Oxidation (+16)	850.4	2	0.00014	0.16	72	79
081919_Magunda_reinj_Ecoli_Custom_cRAP_iLab671	Band 1	Band 1: 37 kDa	Magunda_1_190817124433 (F009274)	ACGal_BBURG Glycosyl transferase BB0572 [Borreliella burgdorferi B31]	Cu|AAC66931|	ACGal_BBURG Glycosyl transferase BB0572 [Borreliella burgdorferi B31]	1	0.0437	42090.6	14	21	392	Magunda_1_190817124433.397.397.2 File:"Magunda_1_190817124433.raw", NativeID:"controllerType=0 controllerNumber=1 scan=397"	NMGLSASR	K	D	0.99	43.3	25	34	Oxidation (+16)	850.4	2	7.9e-05	0.093	72	79
081919_Magunda_reinj_Ecoli_Custom_cRAP_iLab671	Band 1	Band 1: 37 kDa	Magunda_1_190817124433 (F009274)	ACGal_BBURG Glycosyl transferase BB0572 [Borreliella burgdorferi B31]	Cu|AAC66931|	ACGal_BBURG Glycosyl transferase BB0572 [Borreliella burgdorferi B31]	1	0.0437	42090.6	14	21	392	Magunda_1_190817124433.400.400.2 File:"Magunda_1_190817124433.raw", NativeID:"controllerType=0 controllerNumber=1 scan=400"	NMGLSASR	K	D	0.99	43.4	25	34.8	Oxidation (+16)	850.4	2	0.00014	0.16	72	79
081919_Magunda_reinj_Ecoli_Custom_cRAP_iLab671	Band 1	Band 1: 37 kDa	Magunda_1_190817124433 (F009274)	ACGal_BBURG Glycosyl transferase BB0572 [Borreliella burgdorferi B31]	Cu|AAC66931|	ACGal_BBURG Glycosyl transferase BB0572 [Borreliella burgdorferi B31]	1	0.0437	42090.6	14	21	392	Magunda_1_190817124433.424.424.2 File:"Magunda_1_190817124433.raw", NativeID:"controllerType=0 controllerNumber=1 scan=424"	NMGLSASR	K	D	0.99	43.6	25	34.3	Oxidation (+16)	850.4	2	0.00026	0.31	72	79
081919_Magunda_reinj_Ecoli_Custom_cRAP_iLab671	Band 1	Band 1: 37 kDa	Magunda_1_190817124433 (F009274)	ACGal_BBURG Glycosyl transferase BB0572 [Borreliella burgdorferi B31]	Cu|AAC66931|	ACGal_BBURG Glycosyl transferase BB0572 [Borreliella burgdorferi B31]	1	0.0437	42090.6	14	21	392	Magunda_1_190817124433.409.409.2 File:"Magunda_1_190817124433.raw", NativeID:"controllerType=0 controllerNumber=1 scan=409"	NMGLSASR	K	D	0.99	44.4	25	32	Oxidation (+16)	850.4	2	0.00026	0.31	72	79
081919_Magunda_reinj_Ecoli_Custom_cRAP_iLab671	Band 1	Band 1: 37 kDa	Magunda_1_190817124433 (F009274)	ACGal_BBURG Glycosyl transferase BB0572 [Borreliella burgdorferi B31]	Cu|AAC66931|	ACGal_BBURG Glycosyl transferase BB0572 [Borreliella burgdorferi B31]	1	0.0437	42090.6	14	21	392	Magunda_1_190817124433.387.387.2 File:"Magunda_1_190817124433.raw", NativeID:"controllerType=0 controllerNumber=1 scan=387"	NMGLSASR	K	D	0.99	45	25	28.4	Oxidation (+16)	850.4	2	0.00014	0.16	72	79
081919_Magunda_reinj_Ecoli_Custom_cRAP_iLab671	Band 1	Band 1: 37 kDa	Magunda_1_190817124433 (F009274)	ACGal_BBURG Glycosyl transferase BB0572 [Borreliella burgdorferi B31]	Cu|AAC66931|	ACGal_BBURG Glycosyl transferase BB0572 [Borreliella burgdorferi B31]	1	0.0437	42090.6	14	21	392	Magunda_1_190817124433.408.408.2 File:"Magunda_1_190817124433.raw", NativeID:"controllerType=0 controllerNumber=1 scan=408"	NMGLSASR	K	D	0.99	45.2	25	32	Oxidation (+16)	850.4	2	0.00026	0.31	72	79
081919_Magunda_reinj_Ecoli_Custom_cRAP_iLab671	Band 1	Band 1: 37 kDa	Magunda_1_190817124433 (F009274)	ACGal_BBURG Glycosyl transferase BB0572 [Borreliella burgdorferi B31]	Cu|AAC66931|	ACGal_BBURG Glycosyl transferase BB0572 [Borreliella burgdorferi B31]	1	0.0437	42090.6	14	21	392	Magunda_1_190817124433.418.418.2 File:"Magunda_1_190817124433.raw", NativeID:"controllerType=0 controllerNumber=1 scan=418"	NMGLSASR	K	D	0.99	45.3	25	30.2	Oxidation (+16)	850.4	2	0.00026	0.31	72	79
081919_Magunda_reinj_Ecoli_Custom_cRAP_iLab671	Band 1	Band 1: 37 kDa	Magunda_1_190817124433 (F009274)	ACGal_BBURG Glycosyl transferase BB0572 [Borreliella burgdorferi B31]	Cu|AAC66931|	ACGal_BBURG Glycosyl transferase BB0572 [Borreliella burgdorferi B31]	1	0.0437	42090.6	14	21	392	Magunda_1_190817124433.421.421.2 File:"Magunda_1_190817124433.raw", NativeID:"controllerType=0 controllerNumber=1 scan=421"	NMGLSASR	K	D	0.99	45.4	25	34.7	Oxidation (+16)	850.4	2	0.00014	0.16	72	79
081919_Magunda_reinj_Ecoli_Custom_cRAP_iLab671	Band 1	Band 1: 37 kDa	Magunda_1_190817124433 (F009274)	ACGal_BBURG Glycosyl transferase BB0572 [Borreliella burgdorferi B31]	Cu|AAC66931|	ACGal_BBURG Glycosyl transferase BB0572 [Borreliella burgdorferi B31]	1	0.0437	42090.6	14	21	392	Magunda_1_190817124433.440.440.2 File:"Magunda_1_190817124433.raw", NativeID:"controllerType=0 controllerNumber=1 scan=440"	NMGLSASR	K	D	0.99	45.5	25	35.2	Oxidation (+16)	850.4	2	0.00032	0.38	72	79
081919_Magunda_reinj_Ecoli_Custom_cRAP_iLab671	Band 1	Band 1: 37 kDa	Magunda_1_190817124433 (F009274)	ACGal_BBURG Glycosyl transferase BB0572 [Borreliella burgdorferi B31]	Cu|AAC66931|	ACGal_BBURG Glycosyl transferase BB0572 [Borreliella burgdorferi B31]	1	0.0437	42090.6	14	21	392	Magunda_1_190817124433.396.396.2 File:"Magunda_1_190817124433.raw", NativeID:"controllerType=0 controllerNumber=1 scan=396"	NMGLSASR	K	D	0.99	45.7	25	33.4	Oxidation (+16)	850.4	2	7.9e-05	0.093	72	79
081919_Magunda_reinj_Ecoli_Custom_cRAP_iLab671	Band 1	Band 1: 37 kDa	Magunda_1_190817124433 (F009274)	ACGal_BBURG Glycosyl transferase BB0572 [Borreliella burgdorferi B31]	Cu|AAC66931|	ACGal_BBURG Glycosyl transferase BB0572 [Borreliella burgdorferi B31]	1	0.0437	42090.6	14	21	392	Magunda_1_190817124433.433.433.2 File:"Magunda_1_190817124433.raw", NativeID:"controllerType=0 controllerNumber=1 scan=433"	NMGLSASR	K	D	0.99	45.7	25	32.4	Oxidation (+16)	850.4	2	0.0002	0.24	72	79
081919_Magunda_reinj_Ecoli_Custom_cRAP_iLab671	Band 1	Band 1: 37 kDa	Magunda_1_190817124433 (F009274)	ACGal_BBURG Glycosyl transferase BB0572 [Borreliella burgdorferi B31]	Cu|AAC66931|	ACGal_BBURG Glycosyl transferase BB0572 [Borreliella burgdorferi B31]	1	0.0437	42090.6	14	21	392	Magunda_1_190817124433.394.394.2 File:"Magunda_1_190817124433.raw", NativeID:"controllerType=0 controllerNumber=1 scan=394"	NMGLSASR	K	D	0.99	45.9	25	28.1	Oxidation (+16)	850.4	2	1.7e-05	0.02	72	79
081919_Magunda_reinj_Ecoli_Custom_cRAP_iLab671	Band 1	Band 1: 37 kDa	Magunda_1_190817124433 (F009274)	ACGal_BBURG Glycosyl transferase BB0572 [Borreliella burgdorferi B31]	Cu|AAC66931|	ACGal_BBURG Glycosyl transferase BB0572 [Borreliella burgdorferi B31]	1	0.0437	42090.6	14	21	392	Magunda_1_190817124433.399.399.2 File:"Magunda_1_190817124433.raw", NativeID:"controllerType=0 controllerNumber=1 scan=399"	NMGLSASR	K	D	0.99	46.2	25	28.4	Oxidation (+16)	850.4	2	0.00014	0.16	72	79
081919_Magunda_reinj_Ecoli_Custom_cRAP_iLab671	Band 1	Band 1: 37 kDa	Magunda_1_190817124433 (F009274)	ACGal_BBURG Glycosyl transferase BB0572 [Borreliella burgdorferi B31]	Cu|AAC66931|	ACGal_BBURG Glycosyl transferase BB0572 [Borreliella burgdorferi B31]	1	0.0437	42090.6	14	21	392	Magunda_1_190817124433.445.445.2 File:"Magunda_1_190817124433.raw", NativeID:"controllerType=0 controllerNumber=1 scan=445"	NMGLSASR	K	D	0.99	47.2	25	32.5	Oxidation (+16)	850.4	2	0.00014	0.16	72	79
081919_Magunda_reinj_Ecoli_Custom_cRAP_iLab671	Band 1	Band 1: 37 kDa	Magunda_1_190817124433 (F009274)	ACGal_BBURG Glycosyl transferase BB0572 [Borreliella burgdorferi B31]	Cu|AAC66931|	ACGal_BBURG Glycosyl transferase BB0572 [Borreliella burgdorferi B31]	1	0.0437	42090.6	14	21	392	Magunda_1_190817124433.414.414.2 File:"Magunda_1_190817124433.raw", NativeID:"controllerType=0 controllerNumber=1 scan=414"	NMGLSASR	K	D	0.99	47.5	25	33.1	Oxidation (+16)	850.4	2	0.00039	0.45	72	79
081919_Magunda_reinj_Ecoli_Custom_cRAP_iLab671	Band 1	Band 1: 37 kDa	Magunda_1_190817124433 (F009274)	ACGal_BBURG Glycosyl transferase BB0572 [Borreliella burgdorferi B31]	Cu|AAC66931|	ACGal_BBURG Glycosyl transferase BB0572 [Borreliella burgdorferi B31]	1	0.0437	42090.6	14	21	392	Magunda_1_190817124433.385.385.2 File:"Magunda_1_190817124433.raw", NativeID:"controllerType=0 controllerNumber=1 scan=385"	NMGLSASR	K	D	0.99	49.1	25	31.6	Oxidation (+16)	850.4	2	0.00026	0.31	72	79
081919_Magunda_reinj_Ecoli_Custom_cRAP_iLab671	Band 1	Band 1: 37 kDa	Magunda_1_190817124433 (F009274)	ACGal_BBURG Glycosyl transferase BB0572 [Borreliella burgdorferi B31]	Cu|AAC66931|	ACGal_BBURG Glycosyl transferase BB0572 [Borreliella burgdorferi B31]	1	0.0437	42090.6	14	21	392	Magunda_1_190817124433.434.434.2 File:"Magunda_1_190817124433.raw", NativeID:"controllerType=0 controllerNumber=1 scan=434"	NMGLSASR	K	D	0.99	49.4	25	32.3	Oxidation (+16)	850.4	2	0.0002	0.24	72	79
081919_Magunda_reinj_Ecoli_Custom_cRAP_iLab671	Band 1	Band 1: 37 kDa	Magunda_1_190817124433 (F009274)	ACGal_BBURG Glycosyl transferase BB0572 [Borreliella burgdorferi B31]	Cu|AAC66931|	ACGal_BBURG Glycosyl transferase BB0572 [Borreliella burgdorferi B31]	1	0.0437	42090.6	14	21	392	Magunda_1_190817124433.436.436.2 File:"Magunda_1_190817124433.raw", NativeID:"controllerType=0 controllerNumber=1 scan=436"	NMGLSASR	K	D	0.99	50.1	25	40.2	Oxidation (+16)	850.4	2	0.00026	0.31	72	79
081919_Magunda_reinj_Ecoli_Custom_cRAP_iLab671	Band 1	Band 1: 37 kDa	Magunda_1_190817124433 (F009274)	ACGal_BBURG Glycosyl transferase BB0572 [Borreliella burgdorferi B31]	Cu|AAC66931|	ACGal_BBURG Glycosyl transferase BB0572 [Borreliella burgdorferi B31]	1	0.0437	42090.6	14	21	392	Magunda_1_190817124433.403.403.2 File:"Magunda_1_190817124433.raw", NativeID:"controllerType=0 controllerNumber=1 scan=403"	NMGLSASR	K	D	0.99	50.1	25	36.1	Oxidation (+16)	850.4	2	0.0002	0.24	72	79
081919_Magunda_reinj_Ecoli_Custom_cRAP_iLab671	Band 1	Band 1: 37 kDa	Magunda_1_190817124433 (F009274)	ACGal_BBURG Glycosyl transferase BB0572 [Borreliella burgdorferi B31]	Cu|AAC66931|	ACGal_BBURG Glycosyl transferase BB0572 [Borreliella burgdorferi B31]	1	0.0437	42090.6	14	21	392	Magunda_1_190817124433.430.430.2 File:"Magunda_1_190817124433.raw", NativeID:"controllerType=0 controllerNumber=1 scan=430"	NMGLSASR	K	D	0.99	50.4	25	39	Oxidation (+16)	850.4	2	0.00014	0.16	72	79
081919_Magunda_reinj_Ecoli_Custom_cRAP_iLab671	Band 1	Band 1: 37 kDa	Magunda_1_190817124433 (F009274)	ACGal_BBURG Glycosyl transferase BB0572 [Borreliella burgdorferi B31]	Cu|AAC66931|	ACGal_BBURG Glycosyl transferase BB0572 [Borreliella burgdorferi B31]	1	0.0437	42090.6	14	21	392	Magunda_1_190817124433.439.439.2 File:"Magunda_1_190817124433.raw", NativeID:"controllerType=0 controllerNumber=1 scan=439"	NMGLSASR	K	D	0.99	52.1	25	38.7	Oxidation (+16)	850.4	2	0.00032	0.38	72	79
081919_Magunda_reinj_Ecoli_Custom_cRAP_iLab671	Band 1	Band 1: 37 kDa	Magunda_1_190817124433 (F009274)	ACGal_BBURG Glycosyl transferase BB0572 [Borreliella burgdorferi B31]	Cu|AAC66931|	ACGal_BBURG Glycosyl transferase BB0572 [Borreliella burgdorferi B31]	1	0.0437	42090.6	14	21	392	Magunda_1_190817124433.406.406.2 File:"Magunda_1_190817124433.raw", NativeID:"controllerType=0 controllerNumber=1 scan=406"	NMGLSASR	K	D	0.99	54.5	25	43.3	Oxidation (+16)	850.4	2	7.9e-05	0.093	72	79
081919_Magunda_reinj_Ecoli_Custom_cRAP_iLab671	Band 1	Band 1: 37 kDa	Magunda_1_190817124433 (F009274)	ACGal_BBURG Glycosyl transferase BB0572 [Borreliella burgdorferi B31]	Cu|AAC66931|	ACGal_BBURG Glycosyl transferase BB0572 [Borreliella burgdorferi B31]	1	0.0437	42090.6	14	21	392	Magunda_1_190817124433.428.428.2 File:"Magunda_1_190817124433.raw", NativeID:"controllerType=0 controllerNumber=1 scan=428"	NMGLSASR	K	D	0.99	54.7	25	35	Oxidation (+16)	850.4	2	7.9e-05	0.093	72	79
081919_Magunda_reinj_Ecoli_Custom_cRAP_iLab671	Band 1	Band 1: 37 kDa	Magunda_1_190817124433 (F009274)	ACGal_BBURG Glycosyl transferase BB0572 [Borreliella burgdorferi B31]	Cu|AAC66931|	ACGal_BBURG Glycosyl transferase BB0572 [Borreliella burgdorferi B31]	1	0.0437	42090.6	14	21	392	Magunda_1_190817124433.393.393.2 File:"Magunda_1_190817124433.raw", NativeID:"controllerType=0 controllerNumber=1 scan=393"	NMGLSASR	K	D	0.99	54.7	25	37.1	Oxidation (+16)	850.4	2	1.7e-05	0.02	72	79
081919_Magunda_reinj_Ecoli_Custom_cRAP_iLab671	Band 1	Band 1: 37 kDa	Magunda_1_190817124433 (F009274)	ACGal_BBURG Glycosyl transferase BB0572 [Borreliella burgdorferi B31]	Cu|AAC66931|	ACGal_BBURG Glycosyl transferase BB0572 [Borreliella burgdorferi B31]	1	0.0437	42090.6	14	21	392	Magunda_1_190817124433.9115.9115.2 File:"Magunda_1_190817124433.raw", NativeID:"controllerType=0 controllerNumber=1 scan=9115"	SFGFNEIQILPR	K	I	0.997	36.5	26.3	5.9		1419.75	2	0.0027	1.9	320	331
081919_Magunda_reinj_Ecoli_Custom_cRAP_iLab671	Band 1	Band 1: 37 kDa	Magunda_1_190817124433 (F009274)	ACGal_BBURG Glycosyl transferase BB0572 [Borreliella burgdorferi B31]	Cu|AAC66931|	ACGal_BBURG Glycosyl transferase BB0572 [Borreliella burgdorferi B31]	1	0.0437	42090.6	14	21	392	Magunda_1_190817124433.9138.9138.2 File:"Magunda_1_190817124433.raw", NativeID:"controllerType=0 controllerNumber=1 scan=9138"	SFGFNEIQILPR	K	I	0.997	36.8	26.4	18.8		1419.76	2	0.0054	3.8	320	331
081919_Magunda_reinj_Ecoli_Custom_cRAP_iLab671	Band 1	Band 1: 37 kDa	Magunda_1_190817124433 (F009274)	ACGal_BBURG Glycosyl transferase BB0572 [Borreliella burgdorferi B31]	Cu|AAC66931|	ACGal_BBURG Glycosyl transferase BB0572 [Borreliella burgdorferi B31]	1	0.0437	42090.6	14	21	392	Magunda_1_190817124433.9130.9130.2 File:"Magunda_1_190817124433.raw", NativeID:"controllerType=0 controllerNumber=1 scan=9130"	SFGFNEIQILPR	K	I	0.997	43.5	26.4	3.47		1419.76	2	0.0054	3.8	320	331
081919_Magunda_reinj_Ecoli_Custom_cRAP_iLab671	Band 1	Band 1: 37 kDa	Magunda_1_190817124433 (F009274)	ACGal_BBURG Glycosyl transferase BB0572 [Borreliella burgdorferi B31]	Cu|AAC66931|	ACGal_BBURG Glycosyl transferase BB0572 [Borreliella burgdorferi B31]	1	0.0437	42090.6	14	21	392	Magunda_1_190817124433.9110.9110.2 File:"Magunda_1_190817124433.raw", NativeID:"controllerType=0 controllerNumber=1 scan=9110"	SFGFNEIQILPR	K	I	0.997	44.8	26.3	27.5		1419.75	2	0.0027	1.9	320	331
081919_Magunda_reinj_Ecoli_Custom_cRAP_iLab671	Band 1	Band 1: 37 kDa	Magunda_1_190817124433 (F009274)	ACGal_BBURG Glycosyl transferase BB0572 [Borreliella burgdorferi B31]	Cu|AAC66931|	ACGal_BBURG Glycosyl transferase BB0572 [Borreliella burgdorferi B31]	1	0.0437	42090.6	14	21	392	Magunda_1_190817124433.9113.9113.2 File:"Magunda_1_190817124433.raw", NativeID:"controllerType=0 controllerNumber=1 scan=9113"	SFGFNEIQILPR	K	I	0.997	45.3	26.3	17.3		1419.75	2	0.0027	1.9	320	331
081919_Magunda_reinj_Ecoli_Custom_cRAP_iLab671	Band 1	Band 1: 37 kDa	Magunda_1_190817124433 (F009274)	ACGal_BBURG Glycosyl transferase BB0572 [Borreliella burgdorferi B31]	Cu|AAC66931|	ACGal_BBURG Glycosyl transferase BB0572 [Borreliella burgdorferi B31]	1	0.0437	42090.6	14	21	392	Magunda_1_190817124433.9132.9132.2 File:"Magunda_1_190817124433.raw", NativeID:"controllerType=0 controllerNumber=1 scan=9132"	SFGFNEIQILPR	K	I	0.997	46.1	26.4	25.8		1419.76	2	0.0054	3.8	320	331
081919_Magunda_reinj_Ecoli_Custom_cRAP_iLab671	Band 1	Band 1: 37 kDa	Magunda_1_190817124433 (F009274)	ACGal_BBURG Glycosyl transferase BB0572 [Borreliella burgdorferi B31]	Cu|AAC66931|	ACGal_BBURG Glycosyl transferase BB0572 [Borreliella burgdorferi B31]	1	0.0437	42090.6	14	21	392	Magunda_1_190817124433.9040.9040.2 File:"Magunda_1_190817124433.raw", NativeID:"controllerType=0 controllerNumber=1 scan=9040"	SFGFNEIQILPR	K	I	0.997	47.4	26.5	28.8		1419.75	2	-0.0027	-1.9	320	331
081919_Magunda_reinj_Ecoli_Custom_cRAP_iLab671	Band 1	Band 1: 37 kDa	Magunda_1_190817124433 (F009274)	ACGal_BBURG Glycosyl transferase BB0572 [Borreliella burgdorferi B31]	Cu|AAC66931|	ACGal_BBURG Glycosyl transferase BB0572 [Borreliella burgdorferi B31]	1	0.0437	42090.6	14	21	392	Magunda_1_190817124433.9039.9039.2 File:"Magunda_1_190817124433.raw", NativeID:"controllerType=0 controllerNumber=1 scan=9039"	SFGFNEIQILPR	K	I	0.997	47.5	26.5	16.5		1419.75	2	-0.0027	-1.9	320	331
081919_Magunda_reinj_Ecoli_Custom_cRAP_iLab671	Band 1	Band 1: 37 kDa	Magunda_1_190817124433 (F009274)	ACGal_BBURG Glycosyl transferase BB0572 [Borreliella burgdorferi B31]	Cu|AAC66931|	ACGal_BBURG Glycosyl transferase BB0572 [Borreliella burgdorferi B31]	1	0.0437	42090.6	14	21	392	Magunda_1_190817124433.9073.9073.2 File:"Magunda_1_190817124433.raw", NativeID:"controllerType=0 controllerNumber=1 scan=9073"	SFGFNEIQILPR	K	I	0.997	48.1	26.6	24.4		1419.75	2	-0.0014	-1	320	331
081919_Magunda_reinj_Ecoli_Custom_cRAP_iLab671	Band 1	Band 1: 37 kDa	Magunda_1_190817124433 (F009274)	ACGal_BBURG Glycosyl transferase BB0572 [Borreliella burgdorferi B31]	Cu|AAC66931|	ACGal_BBURG Glycosyl transferase BB0572 [Borreliella burgdorferi B31]	1	0.0437	42090.6	14	21	392	Magunda_1_190817124433.9093.9093.2 File:"Magunda_1_190817124433.raw", NativeID:"controllerType=0 controllerNumber=1 scan=9093"	SFGFNEIQILPR	K	I	0.997	48.3	26.5	29.3		1419.75	2	0.0015	1	320	331
081919_Magunda_reinj_Ecoli_Custom_cRAP_iLab671	Band 1	Band 1: 37 kDa	Magunda_1_190817124433 (F009274)	ACGal_BBURG Glycosyl transferase BB0572 [Borreliella burgdorferi B31]	Cu|AAC66931|	ACGal_BBURG Glycosyl transferase BB0572 [Borreliella burgdorferi B31]	1	0.0437	42090.6	14	21	392	Magunda_1_190817124433.9058.9058.2 File:"Magunda_1_190817124433.raw", NativeID:"controllerType=0 controllerNumber=1 scan=9058"	SFGFNEIQILPR	K	I	0.997	48.2	26.3	29.3		1419.75	2	0.0038	2.7	320	331
081919_Magunda_reinj_Ecoli_Custom_cRAP_iLab671	Band 1	Band 1: 37 kDa	Magunda_1_190817124433 (F009274)	ACGal_BBURG Glycosyl transferase BB0572 [Borreliella burgdorferi B31]	Cu|AAC66931|	ACGal_BBURG Glycosyl transferase BB0572 [Borreliella burgdorferi B31]	1	0.0437	42090.6	14	21	392	Magunda_1_190817124433.9094.9094.2 File:"Magunda_1_190817124433.raw", NativeID:"controllerType=0 controllerNumber=1 scan=9094"	SFGFNEIQILPR	K	I	0.997	49.1	26.5	22		1419.75	2	0.0015	1	320	331
081919_Magunda_reinj_Ecoli_Custom_cRAP_iLab671	Band 1	Band 1: 37 kDa	Magunda_1_190817124433 (F009274)	ACGal_BBURG Glycosyl transferase BB0572 [Borreliella burgdorferi B31]	Cu|AAC66931|	ACGal_BBURG Glycosyl transferase BB0572 [Borreliella burgdorferi B31]	1	0.0437	42090.6	14	21	392	Magunda_1_190817124433.9079.9079.2 File:"Magunda_1_190817124433.raw", NativeID:"controllerType=0 controllerNumber=1 scan=9079"	SFGFNEIQILPR	K	I	0.997	56	26.6	36.7		1419.75	2	-0.0014	-1	320	331
081919_Magunda_reinj_Ecoli_Custom_cRAP_iLab671	Band 1	Band 1: 37 kDa	Magunda_1_190817124433 (F009274)	ACGal_BBURG Glycosyl transferase BB0572 [Borreliella burgdorferi B31]	Cu|AAC66931|	ACGal_BBURG Glycosyl transferase BB0572 [Borreliella burgdorferi B31]	1	0.0437	42090.6	14	21	392	Magunda_1_190817124433.9056.9056.2 File:"Magunda_1_190817124433.raw", NativeID:"controllerType=0 controllerNumber=1 scan=9056"	SFGFNEIQILPR	K	I	0.997	56.3	26.3	38.2		1419.75	2	0.0038	2.7	320	331
081919_Magunda_reinj_Ecoli_Custom_cRAP_iLab671	Band 1	Band 1: 37 kDa	Magunda_1_190817124433 (F009274)	ACGal_BBURG Glycosyl transferase BB0572 [Borreliella burgdorferi B31]	Cu|AAC66931|	ACGal_BBURG Glycosyl transferase BB0572 [Borreliella burgdorferi B31]	1	0.0437	42090.6	14	21	392	Magunda_1_190817124433.9091.9091.2 File:"Magunda_1_190817124433.raw", NativeID:"controllerType=0 controllerNumber=1 scan=9091"	SFGFNEIQILPR	K	I	0.997	57	26.5	30.8		1419.75	2	0.0015	1	320	331
081919_Magunda_reinj_Ecoli_Custom_cRAP_iLab671	Band 1	Band 1: 37 kDa	Magunda_1_190817124433 (F009274)	ACGal_BBURG Glycosyl transferase BB0572 [Borreliella burgdorferi B31]	Cu|AAC66931|	ACGal_BBURG Glycosyl transferase BB0572 [Borreliella burgdorferi B31]	1	0.0437	42090.6	14	21	392	Magunda_1_190817124433.9038.9038.2 File:"Magunda_1_190817124433.raw", NativeID:"controllerType=0 controllerNumber=1 scan=9038"	SFGFNEIQILPR	K	I	0.997	60.2	26.5	35.3		1419.75	2	-0.0022	-1.5	320	331
081919_Magunda_reinj_Ecoli_Custom_cRAP_iLab671	Band 1	Band 1: 37 kDa	Magunda_1_190817124433 (F009274)	ACGal_BBURG Glycosyl transferase BB0572 [Borreliella burgdorferi B31]	Cu|AAC66931|	ACGal_BBURG Glycosyl transferase BB0572 [Borreliella burgdorferi B31]	1	0.0437	42090.6	14	21	392	Magunda_1_190817124433.9071.9071.2 File:"Magunda_1_190817124433.raw", NativeID:"controllerType=0 controllerNumber=1 scan=9071"	SFGFNEIQILPR	K	I	0.997	64.5	26.6	38		1419.75	2	-0.0014	-1	320	331
081919_Magunda_reinj_Ecoli_Custom_cRAP_iLab671	Band 1	Band 1: 37 kDa	Magunda_1_190817124433 (F009274)	ACGal_BBURG Glycosyl transferase BB0572 [Borreliella burgdorferi B31]	Cu|AAC66931|	ACGal_BBURG Glycosyl transferase BB0572 [Borreliella burgdorferi B31]	1	0.0437	42090.6	14	21	392	Magunda_1_190817124433.9061.9061.2 File:"Magunda_1_190817124433.raw", NativeID:"controllerType=0 controllerNumber=1 scan=9061"	SFGFNEIQILPR	K	I	0.997	64.2	26.3	37.5		1419.75	2	0.0038	2.7	320	331
081919_Magunda_reinj_Ecoli_Custom_cRAP_iLab671	Band 1	Band 1: 37 kDa	Magunda_1_190817124433 (F009274)	ACGal_BBURG Glycosyl transferase BB0572 [Borreliella burgdorferi B31]	Cu|AAC66931|	ACGal_BBURG Glycosyl transferase BB0572 [Borreliella burgdorferi B31]	1	0.0437	42090.6	14	21	392	Magunda_1_190817124433.9047.9047.2 File:"Magunda_1_190817124433.raw", NativeID:"controllerType=0 controllerNumber=1 scan=9047"	SFGFNEIQILPR	K	I	0.997	64.4	26.5	37.9		1419.75	2	0.0014	0.96	320	331
081919_Magunda_reinj_Ecoli_Custom_cRAP_iLab671	Band 1	Band 1: 37 kDa	Magunda_1_190817124433 (F009274)	ACGal_BBURG Glycosyl transferase BB0572 [Borreliella burgdorferi B31]	Cu|AAC66931|	ACGal_BBURG Glycosyl transferase BB0572 [Borreliella burgdorferi B31]	1	0.0437	42090.6	14	21	392	Magunda_1_190817124433.9045.9045.2 File:"Magunda_1_190817124433.raw", NativeID:"controllerType=0 controllerNumber=1 scan=9045"	SFGFNEIQILPR	K	I	0.997	67.8	26.5	39.9		1419.75	2	0.0014	0.96	320	331
081919_Magunda_reinj_Ecoli_Custom_cRAP_iLab671	Band 1	Band 1: 37 kDa	Magunda_1_190817124433 (F009274)	ACGal_BBURG Glycosyl transferase BB0572 [Borreliella burgdorferi B31]	Cu|AAC66931|	ACGal_BBURG Glycosyl transferase BB0572 [Borreliella burgdorferi B31]	1	0.0437	42090.6	14	21	392	Magunda_1_190817124433.9049.9049.2 File:"Magunda_1_190817124433.raw", NativeID:"controllerType=0 controllerNumber=1 scan=9049"	SFGFNEIQILPR	K	I	0.997	70	26.5	43.3		1419.75	2	0.0014	0.96	320	331
081919_Magunda_reinj_Ecoli_Custom_cRAP_iLab671	Band 1	Band 1: 37 kDa	Magunda_1_190817124433 (F009274)	ACGal_BBURG Glycosyl transferase BB0572 [Borreliella burgdorferi B31]	Cu|AAC66931|	ACGal_BBURG Glycosyl transferase BB0572 [Borreliella burgdorferi B31]	1	0.0437	42090.6	14	21	392	Magunda_1_190817124433.9060.9060.2 File:"Magunda_1_190817124433.raw", NativeID:"controllerType=0 controllerNumber=1 scan=9060"	SLLPFPNYPLTGK	K	E	0.959	17.2	25.2	16.1		1445.79	2	0.0027	1.9	137	149
081919_Magunda_reinj_Ecoli_Custom_cRAP_iLab671	Band 1	Band 1: 37 kDa	Magunda_1_190817124433 (F009274)	ACGal_BBURG Glycosyl transferase BB0572 [Borreliella burgdorferi B31]	Cu|AAC66931|	ACGal_BBURG Glycosyl transferase BB0572 [Borreliella burgdorferi B31]	1	0.0437	42090.6	14	21	392	Magunda_1_190817124433.8987.8987.2 File:"Magunda_1_190817124433.raw", NativeID:"controllerType=0 controllerNumber=1 scan=8987"	SLLPFPNYPLTGK	K	E	0.979	17.9	25.1	11.7		1445.79	2	0.00038	0.27	137	149
081919_Magunda_reinj_Ecoli_Custom_cRAP_iLab671	Band 1	Band 1: 37 kDa	Magunda_1_190817124433 (F009274)	ACGal_BBURG Glycosyl transferase BB0572 [Borreliella burgdorferi B31]	Cu|AAC66931|	ACGal_BBURG Glycosyl transferase BB0572 [Borreliella burgdorferi B31]	1	0.0437	42090.6	14	21	392	Magunda_1_190817124433.9005.9005.2 File:"Magunda_1_190817124433.raw", NativeID:"controllerType=0 controllerNumber=1 scan=9005"	SLLPFPNYPLTGK	K	E	0.985	19.1	25.1	15.1		1445.79	2	-0.00023	-0.16	137	149
081919_Magunda_reinj_Ecoli_Custom_cRAP_iLab671	Band 1	Band 1: 37 kDa	Magunda_1_190817124433 (F009274)	ACGal_BBURG Glycosyl transferase BB0572 [Borreliella burgdorferi B31]	Cu|AAC66931|	ACGal_BBURG Glycosyl transferase BB0572 [Borreliella burgdorferi B31]	1	0.0437	42090.6	14	21	392	Magunda_1_190817124433.9118.9118.2 File:"Magunda_1_190817124433.raw", NativeID:"controllerType=0 controllerNumber=1 scan=9118"	SLLPFPNYPLTGK	K	E	0.993	21	25	14.8		1445.8	2	0.0033	2.3	137	149
081919_Magunda_reinj_Ecoli_Custom_cRAP_iLab671	Band 1	Band 1: 37 kDa	Magunda_1_190817124433 (F009274)	ACGal_BBURG Glycosyl transferase BB0572 [Borreliella burgdorferi B31]	Cu|AAC66931|	ACGal_BBURG Glycosyl transferase BB0572 [Borreliella burgdorferi B31]	1	0.0437	42090.6	14	21	392	Magunda_1_190817124433.8996.8996.2 File:"Magunda_1_190817124433.raw", NativeID:"controllerType=0 controllerNumber=1 scan=8996"	SLLPFPNYPLTGK	K	E	0.993	21.2	25.2	19.4		1445.79	2	0.002	1.4	137	149
081919_Magunda_reinj_Ecoli_Custom_cRAP_iLab671	Band 1	Band 1: 37 kDa	Magunda_1_190817124433 (F009274)	ACGal_BBURG Glycosyl transferase BB0572 [Borreliella burgdorferi B31]	Cu|AAC66931|	ACGal_BBURG Glycosyl transferase BB0572 [Borreliella burgdorferi B31]	1	0.0437	42090.6	14	21	392	Magunda_1_190817124433.9046.9046.2 File:"Magunda_1_190817124433.raw", NativeID:"controllerType=0 controllerNumber=1 scan=9046"	SLLPFPNYPLTGK	K	E	0.995	20.8	25.1	19.5		1445.79	2	-0.00047	-0.32	137	149
081919_Magunda_reinj_Ecoli_Custom_cRAP_iLab671	Band 1	Band 1: 37 kDa	Magunda_1_190817124433 (F009274)	ACGal_BBURG Glycosyl transferase BB0572 [Borreliella burgdorferi B31]	Cu|AAC66931|	ACGal_BBURG Glycosyl transferase BB0572 [Borreliella burgdorferi B31]	1	0.0437	42090.6	14	21	392	Magunda_1_190817124433.9013.9013.2 File:"Magunda_1_190817124433.raw", NativeID:"controllerType=0 controllerNumber=1 scan=9013"	SLLPFPNYPLTGK	K	E	0.997	23.6	25.4	22.3		1445.79	2	-0.0019	-1.3	137	149
081919_Magunda_reinj_Ecoli_Custom_cRAP_iLab671	Band 1	Band 1: 37 kDa	Magunda_1_190817124433 (F009274)	ACGal_BBURG Glycosyl transferase BB0572 [Borreliella burgdorferi B31]	Cu|AAC66931|	ACGal_BBURG Glycosyl transferase BB0572 [Borreliella burgdorferi B31]	1	0.0437	42090.6	14	21	392	Magunda_1_190817124433.9025.9025.2 File:"Magunda_1_190817124433.raw", NativeID:"controllerType=0 controllerNumber=1 scan=9025"	SLLPFPNYPLTGK	K	E	0.997	25.4	25.3	15.6		1445.79	2	-0.0018	-1.3	137	149
081919_Magunda_reinj_Ecoli_Custom_cRAP_iLab671	Band 1	Band 1: 37 kDa	Magunda_1_190817124433 (F009274)	ACGal_BBURG Glycosyl transferase BB0572 [Borreliella burgdorferi B31]	Cu|AAC66931|	ACGal_BBURG Glycosyl transferase BB0572 [Borreliella burgdorferi B31]	1	0.0437	42090.6	14	21	392	Magunda_1_190817124433.8977.8977.2 File:"Magunda_1_190817124433.raw", NativeID:"controllerType=0 controllerNumber=1 scan=8977"	SLLPFPNYPLTGK	K	E	0.997	24.5	25.2	23.1		1445.79	2	0.0017	1.2	137	149
081919_Magunda_reinj_Ecoli_Custom_cRAP_iLab671	Band 1	Band 1: 37 kDa	Magunda_1_190817124433 (F009274)	ACGal_BBURG Glycosyl transferase BB0572 [Borreliella burgdorferi B31]	Cu|AAC66931|	ACGal_BBURG Glycosyl transferase BB0572 [Borreliella burgdorferi B31]	1	0.0437	42090.6	14	21	392	Magunda_1_190817124433.9119.9119.2 File:"Magunda_1_190817124433.raw", NativeID:"controllerType=0 controllerNumber=1 scan=9119"	SLLPFPNYPLTGK	K	E	0.997	25.2	25	23.1		1445.8	2	0.0033	2.3	137	149
081919_Magunda_reinj_Ecoli_Custom_cRAP_iLab671	Band 1	Band 1: 37 kDa	Magunda_1_190817124433 (F009274)	ACGal_BBURG Glycosyl transferase BB0572 [Borreliella burgdorferi B31]	Cu|AAC66931|	ACGal_BBURG Glycosyl transferase BB0572 [Borreliella burgdorferi B31]	1	0.0437	42090.6	14	21	392	Magunda_1_190817124433.9057.9057.2 File:"Magunda_1_190817124433.raw", NativeID:"controllerType=0 controllerNumber=1 scan=9057"	SLLPFPNYPLTGK	K	E	0.997	27.8	25.2	26		1445.79	2	0.0027	1.9	137	149
081919_Magunda_reinj_Ecoli_Custom_cRAP_iLab671	Band 1	Band 1: 37 kDa	Magunda_1_190817124433 (F009274)	ACGal_BBURG Glycosyl transferase BB0572 [Borreliella burgdorferi B31]	Cu|AAC66931|	ACGal_BBURG Glycosyl transferase BB0572 [Borreliella burgdorferi B31]	1	0.0437	42090.6	14	21	392	Magunda_1_190817124433.9096.9096.2 File:"Magunda_1_190817124433.raw", NativeID:"controllerType=0 controllerNumber=1 scan=9096"	SLLPFPNYPLTGK	K	E	0.997	29	25.2	26.5		1445.79	2	0.00063	0.43	137	149
081919_Magunda_reinj_Ecoli_Custom_cRAP_iLab671	Band 1	Band 1: 37 kDa	Magunda_1_190817124433 (F009274)	ACGal_BBURG Glycosyl transferase BB0572 [Borreliella burgdorferi B31]	Cu|AAC66931|	ACGal_BBURG Glycosyl transferase BB0572 [Borreliella burgdorferi B31]	1	0.0437	42090.6	14	21	392	Magunda_1_190817124433.9004.9004.2 File:"Magunda_1_190817124433.raw", NativeID:"controllerType=0 controllerNumber=1 scan=9004"	SLLPFPNYPLTGK	K	E	0.997	29.7	25.1	25		1445.79	2	-0.00023	-0.16	137	149
081919_Magunda_reinj_Ecoli_Custom_cRAP_iLab671	Band 1	Band 1: 37 kDa	Magunda_1_190817124433 (F009274)	ACGal_BBURG Glycosyl transferase BB0572 [Borreliella burgdorferi B31]	Cu|AAC66931|	ACGal_BBURG Glycosyl transferase BB0572 [Borreliella burgdorferi B31]	1	0.0437	42090.6	14	21	392	Magunda_1_190817124433.9078.9078.2 File:"Magunda_1_190817124433.raw", NativeID:"controllerType=0 controllerNumber=1 scan=9078"	SLLPFPNYPLTGK	K	E	0.997	29.8	25.1	27.2		1445.79	2	0.00014	0.097	137	149
081919_Magunda_reinj_Ecoli_Custom_cRAP_iLab671	Band 1	Band 1: 37 kDa	Magunda_1_190817124433 (F009274)	ACGal_BBURG Glycosyl transferase BB0572 [Borreliella burgdorferi B31]	Cu|AAC66931|	ACGal_BBURG Glycosyl transferase BB0572 [Borreliella burgdorferi B31]	1	0.0437	42090.6	14	21	392	Magunda_1_190817124433.9099.9099.2 File:"Magunda_1_190817124433.raw", NativeID:"controllerType=0 controllerNumber=1 scan=9099"	SLLPFPNYPLTGK	K	E	0.997	31.3	25.2	29.8		1445.79	2	0.00063	0.43	137	149
081919_Magunda_reinj_Ecoli_Custom_cRAP_iLab671	Band 1	Band 1: 37 kDa	Magunda_1_190817124433 (F009274)	ACGal_BBURG Glycosyl transferase BB0572 [Borreliella burgdorferi B31]	Cu|AAC66931|	ACGal_BBURG Glycosyl transferase BB0572 [Borreliella burgdorferi B31]	1	0.0437	42090.6	14	21	392	Magunda_1_190817124433.9043.9043.2 File:"Magunda_1_190817124433.raw", NativeID:"controllerType=0 controllerNumber=1 scan=9043"	SLLPFPNYPLTGK	K	E	0.997	31.9	25.1	23.7		1445.79	2	-0.00047	-0.32	137	149
081919_Magunda_reinj_Ecoli_Custom_cRAP_iLab671	Band 1	Band 1: 37 kDa	Magunda_1_190817124433 (F009274)	ACGal_BBURG Glycosyl transferase BB0572 [Borreliella burgdorferi B31]	Cu|AAC66931|	ACGal_BBURG Glycosyl transferase BB0572 [Borreliella burgdorferi B31]	1	0.0437	42090.6	14	21	392	Magunda_1_190817124433.8983.8983.2 File:"Magunda_1_190817124433.raw", NativeID:"controllerType=0 controllerNumber=1 scan=8983"	SLLPFPNYPLTGK	K	E	0.997	31.8	25.1	27.9		1445.79	2	0.00038	0.27	137	149
081919_Magunda_reinj_Ecoli_Custom_cRAP_iLab671	Band 1	Band 1: 37 kDa	Magunda_1_190817124433 (F009274)	ACGal_BBURG Glycosyl transferase BB0572 [Borreliella burgdorferi B31]	Cu|AAC66931|	ACGal_BBURG Glycosyl transferase BB0572 [Borreliella burgdorferi B31]	1	0.0437	42090.6	14	21	392	Magunda_1_190817124433.9012.9012.2 File:"Magunda_1_190817124433.raw", NativeID:"controllerType=0 controllerNumber=1 scan=9012"	SLLPFPNYPLTGK	K	E	0.997	32.2	25.4	25.3		1445.79	2	-0.0019	-1.3	137	149
081919_Magunda_reinj_Ecoli_Custom_cRAP_iLab671	Band 1	Band 1: 37 kDa	Magunda_1_190817124433 (F009274)	ACGal_BBURG Glycosyl transferase BB0572 [Borreliella burgdorferi B31]	Cu|AAC66931|	ACGal_BBURG Glycosyl transferase BB0572 [Borreliella burgdorferi B31]	1	0.0437	42090.6	14	21	392	Magunda_1_190817124433.9044.9044.2 File:"Magunda_1_190817124433.raw", NativeID:"controllerType=0 controllerNumber=1 scan=9044"	SLLPFPNYPLTGK	K	E	0.997	33.9	25.1	28.1		1445.79	2	-0.00047	-0.32	137	149
081919_Magunda_reinj_Ecoli_Custom_cRAP_iLab671	Band 1	Band 1: 37 kDa	Magunda_1_190817124433 (F009274)	ACGal_BBURG Glycosyl transferase BB0572 [Borreliella burgdorferi B31]	Cu|AAC66931|	ACGal_BBURG Glycosyl transferase BB0572 [Borreliella burgdorferi B31]	1	0.0437	42090.6	14	21	392	Magunda_1_190817124433.9003.9003.2 File:"Magunda_1_190817124433.raw", NativeID:"controllerType=0 controllerNumber=1 scan=9003"	SLLPFPNYPLTGK	K	E	0.997	36.2	25.1	33.1		1445.79	2	-0.00023	-0.16	137	149
081919_Magunda_reinj_Ecoli_Custom_cRAP_iLab671	Band 1	Band 1: 37 kDa	Magunda_1_190817124433 (F009274)	ACGal_BBURG Glycosyl transferase BB0572 [Borreliella burgdorferi B31]	Cu|AAC66931|	ACGal_BBURG Glycosyl transferase BB0572 [Borreliella burgdorferi B31]	1	0.0437	42090.6	14	21	392	Magunda_1_190817124433.9023.9023.2 File:"Magunda_1_190817124433.raw", NativeID:"controllerType=0 controllerNumber=1 scan=9023"	SLLPFPNYPLTGK	K	E	0.997	38.1	25.3	31.9		1445.79	2	-0.0018	-1.3	137	149
081919_Magunda_reinj_Ecoli_Custom_cRAP_iLab671	Band 1	Band 1: 37 kDa	Magunda_1_190817124433 (F009274)	ACGal_BBURG Glycosyl transferase BB0572 [Borreliella burgdorferi B31]	Cu|AAC66931|	ACGal_BBURG Glycosyl transferase BB0572 [Borreliella burgdorferi B31]	1	0.0437	42090.6	14	21	392	Magunda_1_190817124433.9055.9055.2 File:"Magunda_1_190817124433.raw", NativeID:"controllerType=0 controllerNumber=1 scan=9055"	SLLPFPNYPLTGK	K	E	0.997	38.2	25.2	34.1		1445.79	2	0.0027	1.9	137	149
081919_Magunda_reinj_Ecoli_Custom_cRAP_iLab671	Band 1	Band 1: 37 kDa	Magunda_1_190817124433 (F009274)	ACGal_BBURG Glycosyl transferase BB0572 [Borreliella burgdorferi B31]	Cu|AAC66931|	ACGal_BBURG Glycosyl transferase BB0572 [Borreliella burgdorferi B31]	1	0.0437	42090.6	14	21	392	Magunda_1_190817124433.9024.9024.2 File:"Magunda_1_190817124433.raw", NativeID:"controllerType=0 controllerNumber=1 scan=9024"	SLLPFPNYPLTGK	K	E	0.997	41.3	25.3	33.2		1445.79	2	-0.0018	-1.3	137	149
081919_Magunda_reinj_Ecoli_Custom_cRAP_iLab671	Band 1	Band 1: 37 kDa	Magunda_1_190817124433 (F009274)	ACGal_BBURG Glycosyl transferase BB0572 [Borreliella burgdorferi B31]	Cu|AAC66931|	ACGal_BBURG Glycosyl transferase BB0572 [Borreliella burgdorferi B31]	1	0.0437	42090.6	14	21	392	Magunda_1_190817124433.9034.9034.2 File:"Magunda_1_190817124433.raw", NativeID:"controllerType=0 controllerNumber=1 scan=9034"	SLLPFPNYPLTGK	K	E	0.997	42.6	25.3	34.1		1445.79	2	-0.0029	-2	137	149
081919_Magunda_reinj_Ecoli_Custom_cRAP_iLab671	Band 1	Band 1: 37 kDa	Magunda_1_190817124433 (F009274)	ACGal_BBURG Glycosyl transferase BB0572 [Borreliella burgdorferi B31]	Cu|AAC66931|	ACGal_BBURG Glycosyl transferase BB0572 [Borreliella burgdorferi B31]	1	0.0437	42090.6	14	21	392	Magunda_1_190817124433.9011.9011.2 File:"Magunda_1_190817124433.raw", NativeID:"controllerType=0 controllerNumber=1 scan=9011"	SLLPFPNYPLTGK	K	E	0.997	43	25.4	30.6		1445.79	2	-0.0019	-1.3	137	149
081919_Magunda_reinj_Ecoli_Custom_cRAP_iLab671	Band 1	Band 1: 37 kDa	Magunda_1_190817124433 (F009274)	ACGal_BBURG Glycosyl transferase BB0572 [Borreliella burgdorferi B31]	Cu|AAC66931|	ACGal_BBURG Glycosyl transferase BB0572 [Borreliella burgdorferi B31]	1	0.0437	42090.6	14	21	392	Magunda_1_190817124433.8975.8975.2 File:"Magunda_1_190817124433.raw", NativeID:"controllerType=0 controllerNumber=1 scan=8975"	SLLPFPNYPLTGK	K	E	0.997	43.2	25.2	33.4		1445.79	2	0.0017	1.2	137	149
081919_Magunda_reinj_Ecoli_Custom_cRAP_iLab671	Band 1	Band 1: 37 kDa	Magunda_1_190817124433 (F009274)	ACGal_BBURG Glycosyl transferase BB0572 [Borreliella burgdorferi B31]	Cu|AAC66931|	ACGal_BBURG Glycosyl transferase BB0572 [Borreliella burgdorferi B31]	1	0.0437	42090.6	14	21	392	Magunda_1_190817124433.8982.8982.2 File:"Magunda_1_190817124433.raw", NativeID:"controllerType=0 controllerNumber=1 scan=8982"	SLLPFPNYPLTGK	K	E	0.997	43.3	25.1	34		1445.79	2	0.00038	0.27	137	149
081919_Magunda_reinj_Ecoli_Custom_cRAP_iLab671	Band 1	Band 1: 37 kDa	Magunda_1_190817124433 (F009274)	ACGal_BBURG Glycosyl transferase BB0572 [Borreliella burgdorferi B31]	Cu|AAC66931|	ACGal_BBURG Glycosyl transferase BB0572 [Borreliella burgdorferi B31]	1	0.0437	42090.6	14	21	392	Magunda_1_190817124433.9077.9077.2 File:"Magunda_1_190817124433.raw", NativeID:"controllerType=0 controllerNumber=1 scan=9077"	SLLPFPNYPLTGK	K	E	0.997	43.6	25.1	38.1		1445.79	2	0.00014	0.097	137	149
081919_Magunda_reinj_Ecoli_Custom_cRAP_iLab671	Band 1	Band 1: 37 kDa	Magunda_1_190817124433 (F009274)	ACGal_BBURG Glycosyl transferase BB0572 [Borreliella burgdorferi B31]	Cu|AAC66931|	ACGal_BBURG Glycosyl transferase BB0572 [Borreliella burgdorferi B31]	1	0.0437	42090.6	14	21	392	Magunda_1_190817124433.9035.9035.2 File:"Magunda_1_190817124433.raw", NativeID:"controllerType=0 controllerNumber=1 scan=9035"	SLLPFPNYPLTGK	K	E	0.997	44.5	25.3	40.8		1445.79	2	-0.0029	-2	137	149
081919_Magunda_reinj_Ecoli_Custom_cRAP_iLab671	Band 1	Band 1: 37 kDa	Magunda_1_190817124433 (F009274)	ACGal_BBURG Glycosyl transferase BB0572 [Borreliella burgdorferi B31]	Cu|AAC66931|	ACGal_BBURG Glycosyl transferase BB0572 [Borreliella burgdorferi B31]	1	0.0437	42090.6	14	21	392	Magunda_1_190817124433.8973.8973.2 File:"Magunda_1_190817124433.raw", NativeID:"controllerType=0 controllerNumber=1 scan=8973"	SLLPFPNYPLTGK	K	E	0.997	45.3	25.2	40.2		1445.79	2	0.0017	1.2	137	149
081919_Magunda_reinj_Ecoli_Custom_cRAP_iLab671	Band 1	Band 1: 37 kDa	Magunda_1_190817124433 (F009274)	ACGal_BBURG Glycosyl transferase BB0572 [Borreliella burgdorferi B31]	Cu|AAC66931|	ACGal_BBURG Glycosyl transferase BB0572 [Borreliella burgdorferi B31]	1	0.0437	42090.6	14	21	392	Magunda_1_190817124433.8993.8993.2 File:"Magunda_1_190817124433.raw", NativeID:"controllerType=0 controllerNumber=1 scan=8993"	SLLPFPNYPLTGK	K	E	0.997	45.4	25.2	41.3		1445.79	2	0.002	1.4	137	149
081919_Magunda_reinj_Ecoli_Custom_cRAP_iLab671	Band 1	Band 1: 37 kDa	Magunda_1_190817124433 (F009274)	ACGal_BBURG Glycosyl transferase BB0572 [Borreliella burgdorferi B31]	Cu|AAC66931|	ACGal_BBURG Glycosyl transferase BB0572 [Borreliella burgdorferi B31]	1	0.0437	42090.6	14	21	392	Magunda_1_190817124433.8992.8992.2 File:"Magunda_1_190817124433.raw", NativeID:"controllerType=0 controllerNumber=1 scan=8992"	SLLPFPNYPLTGK	K	E	0.997	50.7	25.2	42.3		1445.79	2	0.002	1.4	137	149
081919_Magunda_reinj_Ecoli_Custom_cRAP_iLab671	Band 1	Band 1: 37 kDa	Magunda_1_190817124433 (F009274)	ACGal_BBURG Glycosyl transferase BB0572 [Borreliella burgdorferi B31]	Cu|AAC66931|	ACGal_BBURG Glycosyl transferase BB0572 [Borreliella burgdorferi B31]	1	0.0437	42090.6	14	21	392	Magunda_1_190817124433.3415.3415.2 File:"Magunda_1_190817124433.raw", NativeID:"controllerType=0 controllerNumber=1 scan=3415"	YANKYSFIK	K	I	0.997	34.2	25.4	23.7		1132.6	2	0.0043	3.8	58	66
081919_Magunda_reinj_Ecoli_Custom_cRAP_iLab671	Band 1	Band 1: 37 kDa	Magunda_1_190817124433 (F009274)	ACGal_BBURG Glycosyl transferase BB0572 [Borreliella burgdorferi B31]	Cu|AAC66931|	ACGal_BBURG Glycosyl transferase BB0572 [Borreliella burgdorferi B31]	1	0.0437	42090.6	14	21	392	Magunda_1_190817124433.3413.3413.2 File:"Magunda_1_190817124433.raw", NativeID:"controllerType=0 controllerNumber=1 scan=3413"	YANKYSFIK	K	I	0.997	34.4	25.4	19.8		1132.6	2	0.0043	3.8	58	66
081919_Magunda_reinj_Ecoli_Custom_cRAP_iLab671	Band 1	Band 1: 37 kDa	Magunda_1_190817124433 (F009274)	ACGal_BBURG Glycosyl transferase BB0572 [Borreliella burgdorferi B31]	Cu|AAC66931|	ACGal_BBURG Glycosyl transferase BB0572 [Borreliella burgdorferi B31]	1	0.0437	42090.6	14	21	392	Magunda_1_190817124433.3386.3386.2 File:"Magunda_1_190817124433.raw", NativeID:"controllerType=0 controllerNumber=1 scan=3386"	YANKYSFIK	K	I	0.997	37.8	25.6	29		1132.59	2	-2e-05	-0.018	58	66
081919_Magunda_reinj_Ecoli_Custom_cRAP_iLab671	Band 1	Band 1: 37 kDa	Magunda_1_190817124433 (F009274)	ACGal_BBURG Glycosyl transferase BB0572 [Borreliella burgdorferi B31]	Cu|AAC66931|	ACGal_BBURG Glycosyl transferase BB0572 [Borreliella burgdorferi B31]	1	0.0437	42090.6	14	21	392	Magunda_1_190817124433.3370.3370.2 File:"Magunda_1_190817124433.raw", NativeID:"controllerType=0 controllerNumber=1 scan=3370"	YANKYSFIK	K	I	0.997	38.8	25.5	28.2		1132.59	2	0.0029	2.6	58	66
081919_Magunda_reinj_Ecoli_Custom_cRAP_iLab671	Band 1	Band 1: 37 kDa	Magunda_1_190817124433 (F009274)	ACGal_BBURG Glycosyl transferase BB0572 [Borreliella burgdorferi B31]	Cu|AAC66931|	ACGal_BBURG Glycosyl transferase BB0572 [Borreliella burgdorferi B31]	1	0.0437	42090.6	14	21	392	Magunda_1_190817124433.3390.3390.2 File:"Magunda_1_190817124433.raw", NativeID:"controllerType=0 controllerNumber=1 scan=3390"	YANKYSFIK	K	I	0.997	40.2	25.6	22.1		1132.59	2	-2e-05	-0.018	58	66
081919_Magunda_reinj_Ecoli_Custom_cRAP_iLab671	Band 1	Band 1: 37 kDa	Magunda_1_190817124433 (F009274)	ACGal_BBURG Glycosyl transferase BB0572 [Borreliella burgdorferi B31]	Cu|AAC66931|	ACGal_BBURG Glycosyl transferase BB0572 [Borreliella burgdorferi B31]	1	0.0437	42090.6	14	21	392	Magunda_1_190817124433.3367.3367.2 File:"Magunda_1_190817124433.raw", NativeID:"controllerType=0 controllerNumber=1 scan=3367"	YANKYSFIK	K	I	0.997	51.9	25.5	41.7		1132.59	2	0.0029	2.6	58	66
081919_Magunda_reinj_Ecoli_Custom_cRAP_iLab671	Band 2	Band 2: 75 kDa	Magunda_2_190817155301 (F009275)	ACGal_BBURG Glycosyl transferase BB0572 [Borreliella burgdorferi B31]	Cu|AAC66931|	ACGal_BBURG Glycosyl transferase BB0572 [Borreliella burgdorferi B31]	1	0.00299	42090.6	3	3	28	Magunda_2_190817155301.5663.5663.2 File:"Magunda_2_190817155301.raw", NativeID:"controllerType=0 controllerNumber=1 scan=5663"	GLSEFQDCYEYAK	K	S	0.997	44.6	25	30.2	Carbamidomethyl (+57)	1608.68	2	0.0023	1.4	307	319
081919_Magunda_reinj_Ecoli_Custom_cRAP_iLab671	Band 2	Band 2: 75 kDa	Magunda_2_190817155301 (F009275)	ACGal_BBURG Glycosyl transferase BB0572 [Borreliella burgdorferi B31]	Cu|AAC66931|	ACGal_BBURG Glycosyl transferase BB0572 [Borreliella burgdorferi B31]	1	0.00299	42090.6	3	3	28	Magunda_2_190817155301.5689.5689.2 File:"Magunda_2_190817155301.raw", NativeID:"controllerType=0 controllerNumber=1 scan=5689"	GLSEFQDCYEYAK	K	S	0.997	45.7	25	30.1	Carbamidomethyl (+57)	1608.68	2	0.0017	1.1	307	319
081919_Magunda_reinj_Ecoli_Custom_cRAP_iLab671	Band 2	Band 2: 75 kDa	Magunda_2_190817155301 (F009275)	ACGal_BBURG Glycosyl transferase BB0572 [Borreliella burgdorferi B31]	Cu|AAC66931|	ACGal_BBURG Glycosyl transferase BB0572 [Borreliella burgdorferi B31]	1	0.00299	42090.6	3	3	28	Magunda_2_190817155301.5685.5685.2 File:"Magunda_2_190817155301.raw", NativeID:"controllerType=0 controllerNumber=1 scan=5685"	GLSEFQDCYEYAK	K	S	0.997	46.3	25	42.7	Carbamidomethyl (+57)	1608.68	2	0.0017	1.1	307	319
081919_Magunda_reinj_Ecoli_Custom_cRAP_iLab671	Band 2	Band 2: 75 kDa	Magunda_2_190817155301 (F009275)	ACGal_BBURG Glycosyl transferase BB0572 [Borreliella burgdorferi B31]	Cu|AAC66931|	ACGal_BBURG Glycosyl transferase BB0572 [Borreliella burgdorferi B31]	1	0.00299	42090.6	3	3	28	Magunda_2_190817155301.5667.5667.2 File:"Magunda_2_190817155301.raw", NativeID:"controllerType=0 controllerNumber=1 scan=5667"	GLSEFQDCYEYAK	K	S	0.997	50.6	25	47.7	Carbamidomethyl (+57)	1608.68	2	0.0023	1.4	307	319
081919_Magunda_reinj_Ecoli_Custom_cRAP_iLab671	Band 2	Band 2: 75 kDa	Magunda_2_190817155301 (F009275)	ACGal_BBURG Glycosyl transferase BB0572 [Borreliella burgdorferi B31]	Cu|AAC66931|	ACGal_BBURG Glycosyl transferase BB0572 [Borreliella burgdorferi B31]	1	0.00299	42090.6	3	3	28	Magunda_2_190817155301.5646.5646.2 File:"Magunda_2_190817155301.raw", NativeID:"controllerType=0 controllerNumber=1 scan=5646"	GLSEFQDCYEYAK	K	S	0.997	67.2	25	60.5	Carbamidomethyl (+57)	1608.68	2	0.0034	2.1	307	319
081919_Magunda_reinj_Ecoli_Custom_cRAP_iLab671	Band 2	Band 2: 75 kDa	Magunda_2_190817155301 (F009275)	ACGal_BBURG Glycosyl transferase BB0572 [Borreliella burgdorferi B31]	Cu|AAC66931|	ACGal_BBURG Glycosyl transferase BB0572 [Borreliella burgdorferi B31]	1	0.00299	42090.6	3	3	28	Magunda_2_190817155301.7844.7844.2 File:"Magunda_2_190817155301.raw", NativeID:"controllerType=0 controllerNumber=1 scan=7844"	LISVLDEIK	K	G	0.956	14.3	25	11.2		1028.61	2	0.00031	0.3	298	306
081919_Magunda_reinj_Ecoli_Custom_cRAP_iLab671	Band 2	Band 2: 75 kDa	Magunda_2_190817155301 (F009275)	ACGal_BBURG Glycosyl transferase BB0572 [Borreliella burgdorferi B31]	Cu|AAC66931|	ACGal_BBURG Glycosyl transferase BB0572 [Borreliella burgdorferi B31]	1	0.00299	42090.6	3	3	28	Magunda_2_190817155301.7890.7890.2 File:"Magunda_2_190817155301.raw", NativeID:"controllerType=0 controllerNumber=1 scan=7890"	LISVLDEIK	K	G	0.979	16.3	25	16.3		1028.61	2	0.0008	0.78	298	306
081919_Magunda_reinj_Ecoli_Custom_cRAP_iLab671	Band 2	Band 2: 75 kDa	Magunda_2_190817155301 (F009275)	ACGal_BBURG Glycosyl transferase BB0572 [Borreliella burgdorferi B31]	Cu|AAC66931|	ACGal_BBURG Glycosyl transferase BB0572 [Borreliella burgdorferi B31]	1	0.00299	42090.6	3	3	28	Magunda_2_190817155301.7908.7908.2 File:"Magunda_2_190817155301.raw", NativeID:"controllerType=0 controllerNumber=1 scan=7908"	LISVLDEIK	K	G	0.984	22.2	25	11.9		1028.61	2	-0.00042	-0.41	298	306
081919_Magunda_reinj_Ecoli_Custom_cRAP_iLab671	Band 2	Band 2: 75 kDa	Magunda_2_190817155301 (F009275)	ACGal_BBURG Glycosyl transferase BB0572 [Borreliella burgdorferi B31]	Cu|AAC66931|	ACGal_BBURG Glycosyl transferase BB0572 [Borreliella burgdorferi B31]	1	0.00299	42090.6	3	3	28	Magunda_2_190817155301.7827.7827.2 File:"Magunda_2_190817155301.raw", NativeID:"controllerType=0 controllerNumber=1 scan=7827"	LISVLDEIK	K	G	0.99	23.3	25	16.9		1028.61	2	0.0021	2.1	298	306
081919_Magunda_reinj_Ecoli_Custom_cRAP_iLab671	Band 2	Band 2: 75 kDa	Magunda_2_190817155301 (F009275)	ACGal_BBURG Glycosyl transferase BB0572 [Borreliella burgdorferi B31]	Cu|AAC66931|	ACGal_BBURG Glycosyl transferase BB0572 [Borreliella burgdorferi B31]	1	0.00299	42090.6	3	3	28	Magunda_2_190817155301.7903.7903.2 File:"Magunda_2_190817155301.raw", NativeID:"controllerType=0 controllerNumber=1 scan=7903"	LISVLDEIK	K	G	0.997	26.8	25	10.6		1028.61	2	-0.00042	-0.41	298	306
081919_Magunda_reinj_Ecoli_Custom_cRAP_iLab671	Band 2	Band 2: 75 kDa	Magunda_2_190817155301 (F009275)	ACGal_BBURG Glycosyl transferase BB0572 [Borreliella burgdorferi B31]	Cu|AAC66931|	ACGal_BBURG Glycosyl transferase BB0572 [Borreliella burgdorferi B31]	1	0.00299	42090.6	3	3	28	Magunda_2_190817155301.7838.7838.2 File:"Magunda_2_190817155301.raw", NativeID:"controllerType=0 controllerNumber=1 scan=7838"	LISVLDEIK	K	G	0.997	30.1	25	16.7		1028.61	2	0.00031	0.3	298	306
081919_Magunda_reinj_Ecoli_Custom_cRAP_iLab671	Band 2	Band 2: 75 kDa	Magunda_2_190817155301 (F009275)	ACGal_BBURG Glycosyl transferase BB0572 [Borreliella burgdorferi B31]	Cu|AAC66931|	ACGal_BBURG Glycosyl transferase BB0572 [Borreliella burgdorferi B31]	1	0.00299	42090.6	3	3	28	Magunda_2_190817155301.7806.7806.2 File:"Magunda_2_190817155301.raw", NativeID:"controllerType=0 controllerNumber=1 scan=7806"	LISVLDEIK	K	G	0.997	36.9	25	26.6		1028.61	2	0.0018	1.7	298	306
081919_Magunda_reinj_Ecoli_Custom_cRAP_iLab671	Band 2	Band 2: 75 kDa	Magunda_2_190817155301 (F009275)	ACGal_BBURG Glycosyl transferase BB0572 [Borreliella burgdorferi B31]	Cu|AAC66931|	ACGal_BBURG Glycosyl transferase BB0572 [Borreliella burgdorferi B31]	1	0.00299	42090.6	3	3	28	Magunda_2_190817155301.7859.7859.2 File:"Magunda_2_190817155301.raw", NativeID:"controllerType=0 controllerNumber=1 scan=7859"	LISVLDEIK	K	G	0.997	37.1	25	23.8		1028.61	2	0.0023	2.2	298	306
081919_Magunda_reinj_Ecoli_Custom_cRAP_iLab671	Band 2	Band 2: 75 kDa	Magunda_2_190817155301 (F009275)	ACGal_BBURG Glycosyl transferase BB0572 [Borreliella burgdorferi B31]	Cu|AAC66931|	ACGal_BBURG Glycosyl transferase BB0572 [Borreliella burgdorferi B31]	1	0.00299	42090.6	3	3	28	Magunda_2_190817155301.7881.7881.2 File:"Magunda_2_190817155301.raw", NativeID:"controllerType=0 controllerNumber=1 scan=7881"	LISVLDEIK	K	G	0.997	40.2	25	23.6		1028.61	2	0.0008	0.78	298	306
081919_Magunda_reinj_Ecoli_Custom_cRAP_iLab671	Band 2	Band 2: 75 kDa	Magunda_2_190817155301 (F009275)	ACGal_BBURG Glycosyl transferase BB0572 [Borreliella burgdorferi B31]	Cu|AAC66931|	ACGal_BBURG Glycosyl transferase BB0572 [Borreliella burgdorferi B31]	1	0.00299	42090.6	3	3	28	Magunda_2_190817155301.7834.7834.2 File:"Magunda_2_190817155301.raw", NativeID:"controllerType=0 controllerNumber=1 scan=7834"	LISVLDEIK	K	G	0.997	43.9	25	23.7		1028.61	2	0.00031	0.3	298	306
081919_Magunda_reinj_Ecoli_Custom_cRAP_iLab671	Band 2	Band 2: 75 kDa	Magunda_2_190817155301 (F009275)	ACGal_BBURG Glycosyl transferase BB0572 [Borreliella burgdorferi B31]	Cu|AAC66931|	ACGal_BBURG Glycosyl transferase BB0572 [Borreliella burgdorferi B31]	1	0.00299	42090.6	3	3	28	Magunda_2_190817155301.7876.7876.2 File:"Magunda_2_190817155301.raw", NativeID:"controllerType=0 controllerNumber=1 scan=7876"	LISVLDEIK	K	G	0.997	44	25	13.1		1028.61	2	0.0008	0.78	298	306
081919_Magunda_reinj_Ecoli_Custom_cRAP_iLab671	Band 2	Band 2: 75 kDa	Magunda_2_190817155301 (F009275)	ACGal_BBURG Glycosyl transferase BB0572 [Borreliella burgdorferi B31]	Cu|AAC66931|	ACGal_BBURG Glycosyl transferase BB0572 [Borreliella burgdorferi B31]	1	0.00299	42090.6	3	3	28	Magunda_2_190817155301.7798.7798.2 File:"Magunda_2_190817155301.raw", NativeID:"controllerType=0 controllerNumber=1 scan=7798"	LISVLDEIK	K	G	0.997	44.8	25	28.3		1028.61	2	0.0018	1.7	298	306
081919_Magunda_reinj_Ecoli_Custom_cRAP_iLab671	Band 2	Band 2: 75 kDa	Magunda_2_190817155301 (F009275)	ACGal_BBURG Glycosyl transferase BB0572 [Borreliella burgdorferi B31]	Cu|AAC66931|	ACGal_BBURG Glycosyl transferase BB0572 [Borreliella burgdorferi B31]	1	0.00299	42090.6	3	3	28	Magunda_2_190817155301.7816.7816.2 File:"Magunda_2_190817155301.raw", NativeID:"controllerType=0 controllerNumber=1 scan=7816"	LISVLDEIK	K	G	0.997	45.2	25	28.3		1028.61	2	0.0021	2.1	298	306
081919_Magunda_reinj_Ecoli_Custom_cRAP_iLab671	Band 2	Band 2: 75 kDa	Magunda_2_190817155301 (F009275)	ACGal_BBURG Glycosyl transferase BB0572 [Borreliella burgdorferi B31]	Cu|AAC66931|	ACGal_BBURG Glycosyl transferase BB0572 [Borreliella burgdorferi B31]	1	0.00299	42090.6	3	3	28	Magunda_2_190817155301.7854.7854.2 File:"Magunda_2_190817155301.raw", NativeID:"controllerType=0 controllerNumber=1 scan=7854"	LISVLDEIK	K	G	0.997	50.4	25	34.3		1028.61	2	0.0023	2.2	298	306
081919_Magunda_reinj_Ecoli_Custom_cRAP_iLab671	Band 2	Band 2: 75 kDa	Magunda_2_190817155301 (F009275)	ACGal_BBURG Glycosyl transferase BB0572 [Borreliella burgdorferi B31]	Cu|AAC66931|	ACGal_BBURG Glycosyl transferase BB0572 [Borreliella burgdorferi B31]	1	0.00299	42090.6	3	3	28	Magunda_2_190817155301.7819.7819.2 File:"Magunda_2_190817155301.raw", NativeID:"controllerType=0 controllerNumber=1 scan=7819"	LISVLDEIK	K	G	0.997	61.2	25	43.2		1028.61	2	0.0021	2.1	298	306
081919_Magunda_reinj_Ecoli_Custom_cRAP_iLab671	Band 2	Band 2: 75 kDa	Magunda_2_190817155301 (F009275)	ACGal_BBURG Glycosyl transferase BB0572 [Borreliella burgdorferi B31]	Cu|AAC66931|	ACGal_BBURG Glycosyl transferase BB0572 [Borreliella burgdorferi B31]	1	0.00299	42090.6	3	3	28	Magunda_2_190817155301.9247.9247.2 File:"Magunda_2_190817155301.raw", NativeID:"controllerType=0 controllerNumber=1 scan=9247"	SLLPFPNYPLTGK	K	E	0.951	15.3	25.1	3.82		1445.79	2	0.00014	0.097	137	149
081919_Magunda_reinj_Ecoli_Custom_cRAP_iLab671	Band 2	Band 2: 75 kDa	Magunda_2_190817155301 (F009275)	ACGal_BBURG Glycosyl transferase BB0572 [Borreliella burgdorferi B31]	Cu|AAC66931|	ACGal_BBURG Glycosyl transferase BB0572 [Borreliella burgdorferi B31]	1	0.00299	42090.6	3	3	28	Magunda_2_190817155301.9206.9206.2 File:"Magunda_2_190817155301.raw", NativeID:"controllerType=0 controllerNumber=1 scan=9206"	SLLPFPNYPLTGK	K	E	0.968	17.5	25.1	14.1		1445.79	2	-0.00035	-0.24	137	149
081919_Magunda_reinj_Ecoli_Custom_cRAP_iLab671	Band 2	Band 2: 75 kDa	Magunda_2_190817155301 (F009275)	ACGal_BBURG Glycosyl transferase BB0572 [Borreliella burgdorferi B31]	Cu|AAC66931|	ACGal_BBURG Glycosyl transferase BB0572 [Borreliella burgdorferi B31]	1	0.00299	42090.6	3	3	28	Magunda_2_190817155301.9220.9220.2 File:"Magunda_2_190817155301.raw", NativeID:"controllerType=0 controllerNumber=1 scan=9220"	SLLPFPNYPLTGK	K	E	0.99	21.6	25.1	9.05		1445.79	2	0.0014	0.94	137	149
081919_Magunda_reinj_Ecoli_Custom_cRAP_iLab671	Band 2	Band 2: 75 kDa	Magunda_2_190817155301 (F009275)	ACGal_BBURG Glycosyl transferase BB0572 [Borreliella burgdorferi B31]	Cu|AAC66931|	ACGal_BBURG Glycosyl transferase BB0572 [Borreliella burgdorferi B31]	1	0.00299	42090.6	3	3	28	Magunda_2_190817155301.9234.9234.2 File:"Magunda_2_190817155301.raw", NativeID:"controllerType=0 controllerNumber=1 scan=9234"	SLLPFPNYPLTGK	K	E	0.997	27.1	25.2	24.3		1445.79	2	0.0019	1.3	137	149
081919_Magunda_reinj_Ecoli_Custom_cRAP_iLab671	Band 2	Band 2: 75 kDa	Magunda_2_190817155301 (F009275)	ACGal_BBURG Glycosyl transferase BB0572 [Borreliella burgdorferi B31]	Cu|AAC66931|	ACGal_BBURG Glycosyl transferase BB0572 [Borreliella burgdorferi B31]	1	0.00299	42090.6	3	3	28	Magunda_2_190817155301.9232.9232.2 File:"Magunda_2_190817155301.raw", NativeID:"controllerType=0 controllerNumber=1 scan=9232"	SLLPFPNYPLTGK	K	E	0.997	29.5	25.2	26		1445.79	2	0.0019	1.3	137	149
081919_Magunda_reinj_Ecoli_Custom_cRAP_iLab671	Band 2	Band 2: 75 kDa	Magunda_2_190817155301 (F009275)	ACGal_BBURG Glycosyl transferase BB0572 [Borreliella burgdorferi B31]	Cu|AAC66931|	ACGal_BBURG Glycosyl transferase BB0572 [Borreliella burgdorferi B31]	1	0.00299	42090.6	3	3	28	Magunda_2_190817155301.9218.9218.2 File:"Magunda_2_190817155301.raw", NativeID:"controllerType=0 controllerNumber=1 scan=9218"	SLLPFPNYPLTGK	K	E	0.997	28.8	25.1	21		1445.79	2	0.0014	0.94	137	149
081919_Magunda_reinj_Ecoli_Custom_cRAP_iLab671	Band 2	Band 2: 75 kDa	Magunda_2_190817155301 (F009275)	ACGal_BBURG Glycosyl transferase BB0572 [Borreliella burgdorferi B31]	Cu|AAC66931|	ACGal_BBURG Glycosyl transferase BB0572 [Borreliella burgdorferi B31]	1	0.00299	42090.6	3	3	28	Magunda_2_190817155301.9204.9204.2 File:"Magunda_2_190817155301.raw", NativeID:"controllerType=0 controllerNumber=1 scan=9204"	SLLPFPNYPLTGK	K	E	0.997	35.3	25.1	33.2		1445.79	2	-0.00035	-0.24	137	149
081919_Magunda_reinj_Ecoli_Custom_cRAP_iLab671	Band 2	Band 2: 75 kDa	Magunda_2_190817155301 (F009275)	ACGal_BBURG Glycosyl transferase BB0572 [Borreliella burgdorferi B31]	Cu|AAC66931|	ACGal_BBURG Glycosyl transferase BB0572 [Borreliella burgdorferi B31]	1	0.00299	42090.6	3	3	28	Magunda_2_190817155301.9246.9246.2 File:"Magunda_2_190817155301.raw", NativeID:"controllerType=0 controllerNumber=1 scan=9246"	SLLPFPNYPLTGK	K	E	0.997	36.6	25.1	34		1445.79	2	0.00014	0.097	137	149
081919_Magunda_reinj_Ecoli_Custom_cRAP_iLab671	Band 3	Band 3: 25 kDa	Magunda_3_190817111020 (F009276)	ACGal_BBURG Glycosyl transferase BB0572 [Borreliella burgdorferi B31]	Cu|AAC66931|	ACGal_BBURG Glycosyl transferase BB0572 [Borreliella burgdorferi B31]	1	0.00479	42090.6	4	5	37	Magunda_3_190817111020.5086.5086.2 File:"Magunda_3_190817111020.raw", NativeID:"controllerType=0 controllerNumber=1 scan=5086"	GLSEFQDCYEYAK	K	S	0.997	31.5	25	25.5	Carbamidomethyl (+57)	1608.68	2	0.0026	1.6	307	319
081919_Magunda_reinj_Ecoli_Custom_cRAP_iLab671	Band 3	Band 3: 25 kDa	Magunda_3_190817111020 (F009276)	ACGal_BBURG Glycosyl transferase BB0572 [Borreliella burgdorferi B31]	Cu|AAC66931|	ACGal_BBURG Glycosyl transferase BB0572 [Borreliella burgdorferi B31]	1	0.00479	42090.6	4	5	37	Magunda_3_190817111020.1605.1605.3 File:"Magunda_3_190817111020.raw", NativeID:"controllerType=0 controllerNumber=1 scan=1605"	MGSMSSSISVLHK	R	S	0.99	19.6	25	16.6	Oxidation (+16), Oxidation (+16)	1394.65	3	0.00013	0.091	225	237
081919_Magunda_reinj_Ecoli_Custom_cRAP_iLab671	Band 3	Band 3: 25 kDa	Magunda_3_190817111020 (F009276)	ACGal_BBURG Glycosyl transferase BB0572 [Borreliella burgdorferi B31]	Cu|AAC66931|	ACGal_BBURG Glycosyl transferase BB0572 [Borreliella burgdorferi B31]	1	0.00479	42090.6	4	5	37	Magunda_3_190817111020.1612.1612.3 File:"Magunda_3_190817111020.raw", NativeID:"controllerType=0 controllerNumber=1 scan=1612"	MGSMSSSISVLHK	R	S	0.993	21.9	25	21	Oxidation (+16), Oxidation (+16)	1394.65	3	0.00013	0.091	225	237
081919_Magunda_reinj_Ecoli_Custom_cRAP_iLab671	Band 3	Band 3: 25 kDa	Magunda_3_190817111020 (F009276)	ACGal_BBURG Glycosyl transferase BB0572 [Borreliella burgdorferi B31]	Cu|AAC66931|	ACGal_BBURG Glycosyl transferase BB0572 [Borreliella burgdorferi B31]	1	0.00479	42090.6	4	5	37	Magunda_3_190817111020.1547.1547.3 File:"Magunda_3_190817111020.raw", NativeID:"controllerType=0 controllerNumber=1 scan=1547"	MGSMSSSISVLHK	R	S	0.996	23.3	25	20.7	Oxidation (+16), Oxidation (+16)	1394.65	3	0.00077	0.55	225	237
081919_Magunda_reinj_Ecoli_Custom_cRAP_iLab671	Band 3	Band 3: 25 kDa	Magunda_3_190817111020 (F009276)	ACGal_BBURG Glycosyl transferase BB0572 [Borreliella burgdorferi B31]	Cu|AAC66931|	ACGal_BBURG Glycosyl transferase BB0572 [Borreliella burgdorferi B31]	1	0.00479	42090.6	4	5	37	Magunda_3_190817111020.1588.1588.3 File:"Magunda_3_190817111020.raw", NativeID:"controllerType=0 controllerNumber=1 scan=1588"	MGSMSSSISVLHK	R	S	0.997	22.9	25	18.5	Oxidation (+16), Oxidation (+16)	1394.65	3	0.00022	0.16	225	237
081919_Magunda_reinj_Ecoli_Custom_cRAP_iLab671	Band 3	Band 3: 25 kDa	Magunda_3_190817111020 (F009276)	ACGal_BBURG Glycosyl transferase BB0572 [Borreliella burgdorferi B31]	Cu|AAC66931|	ACGal_BBURG Glycosyl transferase BB0572 [Borreliella burgdorferi B31]	1	0.00479	42090.6	4	5	37	Magunda_3_190817111020.1584.1584.3 File:"Magunda_3_190817111020.raw", NativeID:"controllerType=0 controllerNumber=1 scan=1584"	MGSMSSSISVLHK	R	S	0.997	24.4	25	20	Oxidation (+16), Oxidation (+16)	1394.65	3	0.00022	0.16	225	237
081919_Magunda_reinj_Ecoli_Custom_cRAP_iLab671	Band 3	Band 3: 25 kDa	Magunda_3_190817111020 (F009276)	ACGal_BBURG Glycosyl transferase BB0572 [Borreliella burgdorferi B31]	Cu|AAC66931|	ACGal_BBURG Glycosyl transferase BB0572 [Borreliella burgdorferi B31]	1	0.00479	42090.6	4	5	37	Magunda_3_190817111020.1604.1604.3 File:"Magunda_3_190817111020.raw", NativeID:"controllerType=0 controllerNumber=1 scan=1604"	MGSMSSSISVLHK	R	S	0.997	25.6	25	25	Oxidation (+16), Oxidation (+16)	1394.65	3	0.00013	0.091	225	237
081919_Magunda_reinj_Ecoli_Custom_cRAP_iLab671	Band 3	Band 3: 25 kDa	Magunda_3_190817111020 (F009276)	ACGal_BBURG Glycosyl transferase BB0572 [Borreliella burgdorferi B31]	Cu|AAC66931|	ACGal_BBURG Glycosyl transferase BB0572 [Borreliella burgdorferi B31]	1	0.00479	42090.6	4	5	37	Magunda_3_190817111020.1570.1570.3 File:"Magunda_3_190817111020.raw", NativeID:"controllerType=0 controllerNumber=1 scan=1570"	MGSMSSSISVLHK	R	S	0.997	25.9	25	22.1	Oxidation (+16), Oxidation (+16)	1394.65	3	-0.00024	-0.17	225	237
081919_Magunda_reinj_Ecoli_Custom_cRAP_iLab671	Band 3	Band 3: 25 kDa	Magunda_3_190817111020 (F009276)	ACGal_BBURG Glycosyl transferase BB0572 [Borreliella burgdorferi B31]	Cu|AAC66931|	ACGal_BBURG Glycosyl transferase BB0572 [Borreliella burgdorferi B31]	1	0.00479	42090.6	4	5	37	Magunda_3_190817111020.1582.1582.3 File:"Magunda_3_190817111020.raw", NativeID:"controllerType=0 controllerNumber=1 scan=1582"	MGSMSSSISVLHK	R	S	0.997	28.2	25	23.4	Oxidation (+16), Oxidation (+16)	1394.65	3	0.00022	0.16	225	237
081919_Magunda_reinj_Ecoli_Custom_cRAP_iLab671	Band 3	Band 3: 25 kDa	Magunda_3_190817111020 (F009276)	ACGal_BBURG Glycosyl transferase BB0572 [Borreliella burgdorferi B31]	Cu|AAC66931|	ACGal_BBURG Glycosyl transferase BB0572 [Borreliella burgdorferi B31]	1	0.00479	42090.6	4	5	37	Magunda_3_190817111020.1556.1556.3 File:"Magunda_3_190817111020.raw", NativeID:"controllerType=0 controllerNumber=1 scan=1556"	MGSMSSSISVLHK	R	S	0.997	28.6	25	22.8	Oxidation (+16), Oxidation (+16)	1394.65	3	0.00077	0.55	225	237
081919_Magunda_reinj_Ecoli_Custom_cRAP_iLab671	Band 3	Band 3: 25 kDa	Magunda_3_190817111020 (F009276)	ACGal_BBURG Glycosyl transferase BB0572 [Borreliella burgdorferi B31]	Cu|AAC66931|	ACGal_BBURG Glycosyl transferase BB0572 [Borreliella burgdorferi B31]	1	0.00479	42090.6	4	5	37	Magunda_3_190817111020.1561.1561.3 File:"Magunda_3_190817111020.raw", NativeID:"controllerType=0 controllerNumber=1 scan=1561"	MGSMSSSISVLHK	R	S	0.997	32	25	30.5	Oxidation (+16), Oxidation (+16)	1394.65	3	-0.00024	-0.17	225	237
081919_Magunda_reinj_Ecoli_Custom_cRAP_iLab671	Band 3	Band 3: 25 kDa	Magunda_3_190817111020 (F009276)	ACGal_BBURG Glycosyl transferase BB0572 [Borreliella burgdorferi B31]	Cu|AAC66931|	ACGal_BBURG Glycosyl transferase BB0572 [Borreliella burgdorferi B31]	1	0.00479	42090.6	4	5	37	Magunda_3_190817111020.1564.1564.3 File:"Magunda_3_190817111020.raw", NativeID:"controllerType=0 controllerNumber=1 scan=1564"	MGSMSSSISVLHK	R	S	0.997	32.1	25	31.3	Oxidation (+16), Oxidation (+16)	1394.65	3	-0.00024	-0.17	225	237
081919_Magunda_reinj_Ecoli_Custom_cRAP_iLab671	Band 3	Band 3: 25 kDa	Magunda_3_190817111020 (F009276)	ACGal_BBURG Glycosyl transferase BB0572 [Borreliella burgdorferi B31]	Cu|AAC66931|	ACGal_BBURG Glycosyl transferase BB0572 [Borreliella burgdorferi B31]	1	0.00479	42090.6	4	5	37	Magunda_3_190817111020.1532.1532.3 File:"Magunda_3_190817111020.raw", NativeID:"controllerType=0 controllerNumber=1 scan=1532"	MGSMSSSISVLHK	R	S	0.997	36.2	25	33.4	Oxidation (+16), Oxidation (+16)	1394.65	3	0.00058	0.42	225	237
081919_Magunda_reinj_Ecoli_Custom_cRAP_iLab671	Band 3	Band 3: 25 kDa	Magunda_3_190817111020 (F009276)	ACGal_BBURG Glycosyl transferase BB0572 [Borreliella burgdorferi B31]	Cu|AAC66931|	ACGal_BBURG Glycosyl transferase BB0572 [Borreliella burgdorferi B31]	1	0.00479	42090.6	4	5	37	Magunda_3_190817111020.1613.1613.2 File:"Magunda_3_190817111020.raw", NativeID:"controllerType=0 controllerNumber=1 scan=1613"	MGSMSSSISVLHK	R	S	0.997	43	25	34.1	Oxidation (+16), Oxidation (+16)	1394.65	2	0.00075	0.54	225	237
081919_Magunda_reinj_Ecoli_Custom_cRAP_iLab671	Band 3	Band 3: 25 kDa	Magunda_3_190817111020 (F009276)	ACGal_BBURG Glycosyl transferase BB0572 [Borreliella burgdorferi B31]	Cu|AAC66931|	ACGal_BBURG Glycosyl transferase BB0572 [Borreliella burgdorferi B31]	1	0.00479	42090.6	4	5	37	Magunda_3_190817111020.1569.1569.2 File:"Magunda_3_190817111020.raw", NativeID:"controllerType=0 controllerNumber=1 scan=1569"	MGSMSSSISVLHK	R	S	0.997	47.8	25	47.2	Oxidation (+16), Oxidation (+16)	1394.65	2	0.00014	0.099	225	237
081919_Magunda_reinj_Ecoli_Custom_cRAP_iLab671	Band 3	Band 3: 25 kDa	Magunda_3_190817111020 (F009276)	ACGal_BBURG Glycosyl transferase BB0572 [Borreliella burgdorferi B31]	Cu|AAC66931|	ACGal_BBURG Glycosyl transferase BB0572 [Borreliella burgdorferi B31]	1	0.00479	42090.6	4	5	37	Magunda_3_190817111020.1594.1594.2 File:"Magunda_3_190817111020.raw", NativeID:"controllerType=0 controllerNumber=1 scan=1594"	MGSMSSSISVLHK	R	S	0.997	47.8	25	42.4	Oxidation (+16), Oxidation (+16)	1394.65	2	0.0011	0.8	225	237
081919_Magunda_reinj_Ecoli_Custom_cRAP_iLab671	Band 3	Band 3: 25 kDa	Magunda_3_190817111020 (F009276)	ACGal_BBURG Glycosyl transferase BB0572 [Borreliella burgdorferi B31]	Cu|AAC66931|	ACGal_BBURG Glycosyl transferase BB0572 [Borreliella burgdorferi B31]	1	0.00479	42090.6	4	5	37	Magunda_3_190817111020.1545.1545.3 File:"Magunda_3_190817111020.raw", NativeID:"controllerType=0 controllerNumber=1 scan=1545"	MGSMSSSISVLHK	R	S	0.997	47.9	25	44.5	Oxidation (+16), Oxidation (+16)	1394.65	3	0.00077	0.55	225	237
081919_Magunda_reinj_Ecoli_Custom_cRAP_iLab671	Band 3	Band 3: 25 kDa	Magunda_3_190817111020 (F009276)	ACGal_BBURG Glycosyl transferase BB0572 [Borreliella burgdorferi B31]	Cu|AAC66931|	ACGal_BBURG Glycosyl transferase BB0572 [Borreliella burgdorferi B31]	1	0.00479	42090.6	4	5	37	Magunda_3_190817111020.1576.1576.2 File:"Magunda_3_190817111020.raw", NativeID:"controllerType=0 controllerNumber=1 scan=1576"	MGSMSSSISVLHK	R	S	0.997	51.5	25	50.9	Oxidation (+16), Oxidation (+16)	1394.65	2	0.00014	0.099	225	237
081919_Magunda_reinj_Ecoli_Custom_cRAP_iLab671	Band 3	Band 3: 25 kDa	Magunda_3_190817111020 (F009276)	ACGal_BBURG Glycosyl transferase BB0572 [Borreliella burgdorferi B31]	Cu|AAC66931|	ACGal_BBURG Glycosyl transferase BB0572 [Borreliella burgdorferi B31]	1	0.00479	42090.6	4	5	37	Magunda_3_190817111020.1587.1587.2 File:"Magunda_3_190817111020.raw", NativeID:"controllerType=0 controllerNumber=1 scan=1587"	MGSMSSSISVLHK	R	S	0.997	63.4	25	62	Oxidation (+16), Oxidation (+16)	1394.65	2	0.0011	0.8	225	237
081919_Magunda_reinj_Ecoli_Custom_cRAP_iLab671	Band 3	Band 3: 25 kDa	Magunda_3_190817111020 (F009276)	ACGal_BBURG Glycosyl transferase BB0572 [Borreliella burgdorferi B31]	Cu|AAC66931|	ACGal_BBURG Glycosyl transferase BB0572 [Borreliella burgdorferi B31]	1	0.00479	42090.6	4	5	37	Magunda_3_190817111020.417.417.2 File:"Magunda_3_190817111020.raw", NativeID:"controllerType=0 controllerNumber=1 scan=417"	NMGLSASR	K	D	0.99	47.3	25	37.1	Oxidation (+16)	850.4	2	0.00075	0.88	72	79
081919_Magunda_reinj_Ecoli_Custom_cRAP_iLab671	Band 3	Band 3: 25 kDa	Magunda_3_190817111020 (F009276)	ACGal_BBURG Glycosyl transferase BB0572 [Borreliella burgdorferi B31]	Cu|AAC66931|	ACGal_BBURG Glycosyl transferase BB0572 [Borreliella burgdorferi B31]	1	0.00479	42090.6	4	5	37	Magunda_3_190817111020.7967.7967.2 File:"Magunda_3_190817111020.raw", NativeID:"controllerType=0 controllerNumber=1 scan=7967"	SLLPFPNYPLTGK	K	E	0.938	15.5	25.2	12.6		1445.79	2	0.0017	1.2	137	149
081919_Magunda_reinj_Ecoli_Custom_cRAP_iLab671	Band 3	Band 3: 25 kDa	Magunda_3_190817111020 (F009276)	ACGal_BBURG Glycosyl transferase BB0572 [Borreliella burgdorferi B31]	Cu|AAC66931|	ACGal_BBURG Glycosyl transferase BB0572 [Borreliella burgdorferi B31]	1	0.00479	42090.6	4	5	37	Magunda_3_190817111020.7987.7987.2 File:"Magunda_3_190817111020.raw", NativeID:"controllerType=0 controllerNumber=1 scan=7987"	SLLPFPNYPLTGK	K	E	0.946	16.4	25.1	11.9		1445.79	2	-0.0001	-0.072	137	149
081919_Magunda_reinj_Ecoli_Custom_cRAP_iLab671	Band 3	Band 3: 25 kDa	Magunda_3_190817111020 (F009276)	ACGal_BBURG Glycosyl transferase BB0572 [Borreliella burgdorferi B31]	Cu|AAC66931|	ACGal_BBURG Glycosyl transferase BB0572 [Borreliella burgdorferi B31]	1	0.00479	42090.6	4	5	37	Magunda_3_190817111020.8014.8014.2 File:"Magunda_3_190817111020.raw", NativeID:"controllerType=0 controllerNumber=1 scan=8014"	SLLPFPNYPLTGK	K	E	0.966	17.3	25.3	11.2		1445.79	2	-0.00059	-0.41	137	149
081919_Magunda_reinj_Ecoli_Custom_cRAP_iLab671	Band 3	Band 3: 25 kDa	Magunda_3_190817111020 (F009276)	ACGal_BBURG Glycosyl transferase BB0572 [Borreliella burgdorferi B31]	Cu|AAC66931|	ACGal_BBURG Glycosyl transferase BB0572 [Borreliella burgdorferi B31]	1	0.00479	42090.6	4	5	37	Magunda_3_190817111020.8000.8000.2 File:"Magunda_3_190817111020.raw", NativeID:"controllerType=0 controllerNumber=1 scan=8000"	SLLPFPNYPLTGK	K	E	0.995	23.7	25	21.4		1445.8	2	0.0034	2.4	137	149
081919_Magunda_reinj_Ecoli_Custom_cRAP_iLab671	Band 3	Band 3: 25 kDa	Magunda_3_190817111020 (F009276)	ACGal_BBURG Glycosyl transferase BB0572 [Borreliella burgdorferi B31]	Cu|AAC66931|	ACGal_BBURG Glycosyl transferase BB0572 [Borreliella burgdorferi B31]	1	0.00479	42090.6	4	5	37	Magunda_3_190817111020.7955.7955.2 File:"Magunda_3_190817111020.raw", NativeID:"controllerType=0 controllerNumber=1 scan=7955"	SLLPFPNYPLTGK	K	E	0.997	24.7	25.1	11.2		1445.79	2	0.00026	0.18	137	149
081919_Magunda_reinj_Ecoli_Custom_cRAP_iLab671	Band 3	Band 3: 25 kDa	Magunda_3_190817111020 (F009276)	ACGal_BBURG Glycosyl transferase BB0572 [Borreliella burgdorferi B31]	Cu|AAC66931|	ACGal_BBURG Glycosyl transferase BB0572 [Borreliella burgdorferi B31]	1	0.00479	42090.6	4	5	37	Magunda_3_190817111020.8004.8004.2 File:"Magunda_3_190817111020.raw", NativeID:"controllerType=0 controllerNumber=1 scan=8004"	SLLPFPNYPLTGK	K	E	0.997	25.4	25	19.7		1445.8	2	0.0034	2.4	137	149
081919_Magunda_reinj_Ecoli_Custom_cRAP_iLab671	Band 3	Band 3: 25 kDa	Magunda_3_190817111020 (F009276)	ACGal_BBURG Glycosyl transferase BB0572 [Borreliella burgdorferi B31]	Cu|AAC66931|	ACGal_BBURG Glycosyl transferase BB0572 [Borreliella burgdorferi B31]	1	0.00479	42090.6	4	5	37	Magunda_3_190817111020.7981.7981.2 File:"Magunda_3_190817111020.raw", NativeID:"controllerType=0 controllerNumber=1 scan=7981"	SLLPFPNYPLTGK	K	E	0.997	25.3	25.1	17.7		1445.79	2	0.0014	0.94	137	149
081919_Magunda_reinj_Ecoli_Custom_cRAP_iLab671	Band 3	Band 3: 25 kDa	Magunda_3_190817111020 (F009276)	ACGal_BBURG Glycosyl transferase BB0572 [Borreliella burgdorferi B31]	Cu|AAC66931|	ACGal_BBURG Glycosyl transferase BB0572 [Borreliella burgdorferi B31]	1	0.00479	42090.6	4	5	37	Magunda_3_190817111020.7972.7972.2 File:"Magunda_3_190817111020.raw", NativeID:"controllerType=0 controllerNumber=1 scan=7972"	SLLPFPNYPLTGK	K	E	0.997	26.2	25.2	20.1		1445.79	2	0.0026	1.8	137	149
081919_Magunda_reinj_Ecoli_Custom_cRAP_iLab671	Band 3	Band 3: 25 kDa	Magunda_3_190817111020 (F009276)	ACGal_BBURG Glycosyl transferase BB0572 [Borreliella burgdorferi B31]	Cu|AAC66931|	ACGal_BBURG Glycosyl transferase BB0572 [Borreliella burgdorferi B31]	1	0.00479	42090.6	4	5	37	Magunda_3_190817111020.8012.8012.2 File:"Magunda_3_190817111020.raw", NativeID:"controllerType=0 controllerNumber=1 scan=8012"	SLLPFPNYPLTGK	K	E	0.997	26.5	25.3	21.9		1445.79	2	-0.00059	-0.41	137	149
081919_Magunda_reinj_Ecoli_Custom_cRAP_iLab671	Band 3	Band 3: 25 kDa	Magunda_3_190817111020 (F009276)	ACGal_BBURG Glycosyl transferase BB0572 [Borreliella burgdorferi B31]	Cu|AAC66931|	ACGal_BBURG Glycosyl transferase BB0572 [Borreliella burgdorferi B31]	1	0.00479	42090.6	4	5	37	Magunda_3_190817111020.7992.7992.2 File:"Magunda_3_190817111020.raw", NativeID:"controllerType=0 controllerNumber=1 scan=7992"	SLLPFPNYPLTGK	K	E	0.997	26.8	25.2	25		1445.79	2	0.0015	1	137	149
081919_Magunda_reinj_Ecoli_Custom_cRAP_iLab671	Band 3	Band 3: 25 kDa	Magunda_3_190817111020 (F009276)	ACGal_BBURG Glycosyl transferase BB0572 [Borreliella burgdorferi B31]	Cu|AAC66931|	ACGal_BBURG Glycosyl transferase BB0572 [Borreliella burgdorferi B31]	1	0.00479	42090.6	4	5	37	Magunda_3_190817111020.7966.7966.2 File:"Magunda_3_190817111020.raw", NativeID:"controllerType=0 controllerNumber=1 scan=7966"	SLLPFPNYPLTGK	K	E	0.997	29	25.2	19.2		1445.79	2	0.0017	1.2	137	149
081919_Magunda_reinj_Ecoli_Custom_cRAP_iLab671	Band 3	Band 3: 25 kDa	Magunda_3_190817111020 (F009276)	ACGal_BBURG Glycosyl transferase BB0572 [Borreliella burgdorferi B31]	Cu|AAC66931|	ACGal_BBURG Glycosyl transferase BB0572 [Borreliella burgdorferi B31]	1	0.00479	42090.6	4	5	37	Magunda_3_190817111020.7954.7954.2 File:"Magunda_3_190817111020.raw", NativeID:"controllerType=0 controllerNumber=1 scan=7954"	SLLPFPNYPLTGK	K	E	0.997	29.2	25.1	25		1445.79	2	0.00026	0.18	137	149
081919_Magunda_reinj_Ecoli_Custom_cRAP_iLab671	Band 3	Band 3: 25 kDa	Magunda_3_190817111020 (F009276)	ACGal_BBURG Glycosyl transferase BB0572 [Borreliella burgdorferi B31]	Cu|AAC66931|	ACGal_BBURG Glycosyl transferase BB0572 [Borreliella burgdorferi B31]	1	0.00479	42090.6	4	5	37	Magunda_3_190817111020.7986.7986.2 File:"Magunda_3_190817111020.raw", NativeID:"controllerType=0 controllerNumber=1 scan=7986"	SLLPFPNYPLTGK	K	E	0.997	29.3	25.1	23		1445.79	2	-0.0001	-0.072	137	149
081919_Magunda_reinj_Ecoli_Custom_cRAP_iLab671	Band 3	Band 3: 25 kDa	Magunda_3_190817111020 (F009276)	ACGal_BBURG Glycosyl transferase BB0572 [Borreliella burgdorferi B31]	Cu|AAC66931|	ACGal_BBURG Glycosyl transferase BB0572 [Borreliella burgdorferi B31]	1	0.00479	42090.6	4	5	37	Magunda_3_190817111020.7993.7993.2 File:"Magunda_3_190817111020.raw", NativeID:"controllerType=0 controllerNumber=1 scan=7993"	SLLPFPNYPLTGK	K	E	0.997	29.6	25.2	22.4		1445.79	2	0.0015	1	137	149
081919_Magunda_reinj_Ecoli_Custom_cRAP_iLab671	Band 3	Band 3: 25 kDa	Magunda_3_190817111020 (F009276)	ACGal_BBURG Glycosyl transferase BB0572 [Borreliella burgdorferi B31]	Cu|AAC66931|	ACGal_BBURG Glycosyl transferase BB0572 [Borreliella burgdorferi B31]	1	0.00479	42090.6	4	5	37	Magunda_3_190817111020.7979.7979.2 File:"Magunda_3_190817111020.raw", NativeID:"controllerType=0 controllerNumber=1 scan=7979"	SLLPFPNYPLTGK	K	E	0.997	30.5	25.1	27.9		1445.79	2	0.0014	0.94	137	149
081919_Magunda_reinj_Ecoli_Custom_cRAP_iLab671	Band 3	Band 3: 25 kDa	Magunda_3_190817111020 (F009276)	ACGal_BBURG Glycosyl transferase BB0572 [Borreliella burgdorferi B31]	Cu|AAC66931|	ACGal_BBURG Glycosyl transferase BB0572 [Borreliella burgdorferi B31]	1	0.00479	42090.6	4	5	37	Magunda_3_190817111020.7971.7971.2 File:"Magunda_3_190817111020.raw", NativeID:"controllerType=0 controllerNumber=1 scan=7971"	SLLPFPNYPLTGK	K	E	0.997	34.2	25.2	29.6		1445.79	2	0.0026	1.8	137	149
081919_Magunda_reinj_Ecoli_Custom_cRAP_iLab671	Band 3	Band 3: 25 kDa	Magunda_3_190817111020 (F009276)	ACGal_BBURG Glycosyl transferase BB0572 [Borreliella burgdorferi B31]	Cu|AAC66931|	ACGal_BBURG Glycosyl transferase BB0572 [Borreliella burgdorferi B31]	1	0.00479	42090.6	4	5	37	Magunda_3_190817111020.7961.7961.2 File:"Magunda_3_190817111020.raw", NativeID:"controllerType=0 controllerNumber=1 scan=7961"	SLLPFPNYPLTGK	K	E	0.997	41	25.2	30.5		1445.79	2	0.0017	1.2	137	149
END OF FILE
